# Supplementary material for: Embedding professional development within the curriculum of graduate programs: An impact survey from biomedical departments in a faculty of medicine
Source: PLoS One. 2025 Apr 2;20(4):e0321207. doi: 10.1371/journal.pone.0321207 (PMC11964202; doi:10.1371/journal.pone.0321207)
Supplement: S3 File — Data. (XLSX) [file pone.0321207.s003.xlsx]

## Sheet: Demographics
PRE	Term	Graduate department	Program of study	Online/In-person		PRE	n				POST	Term	Graduate department	Program of study	Online/In-person		POST	n
	2020 F	Physiology	PhD	Online		Total	121	Percentage				2021 F	Physiology	PhD	In-person		Total	97	Percentage
	2020 F	Physiology	PhD	Online		MSc (all)	26	0.214876				2021 F	Physiology	PhD	In-person		MSc (all)	18	0.185567
	2020 F	Physiology	PhD	Online		PhD	95	0.785124				2021 F	Physiology	PhD	In-person		PhD	79	0.814433
	2020 F	Physiology	MSc	Online								2021 F	Physiology	PhD	In-person
	2020 F	Physiology	PhD	Online								2021 F	Physiology	PhD	In-person
	2020 F	Physiology	PhD	Online								2021 F	Physiology	MSc	In-person
	2020 F	Physiology	MSc	Online								2021 F	Physiology	PhD	In-person
	2020 F	Physiology	PhD	Online								2021 F	Physiology	PhD	In-person
	2020 F	Physiology	MSc	Online								2021 F	Physiology	PhD	In-person
	2020 F	Physiology	MSc	Online								2020 S	Physiology	PhD	Online
	2020 F	Physiology	PhD	Online								2020 S	Physiology	PhD	Online
	2020 F	Physiology	PhD	Online								2020 S	Physiology	PhD	Online
	2020 S	Physiology	PhD	Online								2020 S	Physiology	PhD	Online
	2020 S	Physiology	PhD	Online								2020 S	Physiology	PhD	Online
	2020 S	Physiology	PhD	Online								2020 S	Physiology	PhD	Online
	2020 S	Physiology	PhD	Online								2020 S	Physiology	PhD	Online
	2020 S	Physiology	PhD	Online								2020 S	Physiology	PhD	Online
	2020 S	Physiology	PhD	Online								2020 S	Physiology	PhD	Online
	2020 S	Physiology	PhD	Online								2020 S	Physiology	PhD	Online
	2020 S	Physiology	PhD	Online								2020 S	Physiology	PhD	Online
	2020 S	Physiology	PhD	Online								2020 S	Physiology	PhD	Online
	2020 S	Physiology	PhD	Online								2020 W	Physiology	MSc	In-person
	2020 S	Physiology	PhD	Online								2020 W	Physiology	PhD	In-person
	2020 W	Physiology	PhD	In-person								2020 W	Physiology	MSc	In-person
	2020 W	Physiology	PhD	In-person								2020 W	Physiology	PhD	In-person
	2020 W	Physiology	MSc	In-person								2020 W	Physiology	PhD	In-person
	2020 W	Physiology	MSc	In-person								2020 W	Physiology	PhD	In-person
	2020 W	Physiology	MSc	In-person								2020 W	Physiology	PhD	In-person
	2020 W	Physiology	PhD	In-person								2020 W	Biochemistry	PhD	In-person
	2020 W	Physiology	PhD	In-person								2020 W	Biochemistry	PhD	In-person
	2020 W	Physiology	PhD	In-person								2020 W	Biochemistry	PhD	In-person
	2020 W	Physiology	PhD	In-person								2020 W	Biochemistry	PhD	In-person
	2020 W	Physiology	PhD	In-person								2020 W	Biochemistry	PhD	In-person
	2020 W	Biochemistry	PhD	In-person								2020 W	Physiology	PhD	In-person
	2020 W	Biochemistry	PhD	In-person								2020 F	Physiology	PhD	Online
	2020 W	Biochemistry	PhD	In-person								2020 F	Physiology	PhD	Online
	2020 W	Biochemistry	PhD	In-person								2020 F	Physiology	MSc	Online
	2021 F	Physiology	PhD	In-person								2020 F	Physiology	PhD	Online
	2021 F	Physiology	PhD	In-person								2020 F	Physiology	PhD	Online
	2021 F	Physiology	PhD	In-person								2020 F	Physiology	MSc	Online
	2021 F	Physiology	PhD	In-person								2020 F	Physiology	MSc	Online
	2021 F	Physiology	MSc	In-person								2020 F	Physiology	PhD	Online
	2021 F	Physiology	PhD	In-person								2021 W	Physiology	PhD	Online
	2021 F	Physiology	PhD	In-person								2021 W	Physiology	PhD	Online
	2021 F	Physiology	PhD	In-person								2021 W	Physiology	MSc	Online
	2021 F	Physiology	PhD	In-person								2021 W	Physiology	PhD	Online
	2021 F	Physiology	PhD	In-person								2021 W	Physiology	PhD	Online
	2021 F	Physiology	PhD	In-person								2021 W	Physiology	PhD	Online
	2021 F	Biochemistry	PhD	In-person								2021 W	Physiology	PhD	Online
	2021 F	Biochemistry	PhD	In-person								2021 W	Physiology	PhD	Online
	2021 F	Biochemistry	PhD	In-person								2021 W	Physiology	PhD	Online
	2021 F	Biochemistry	PhD	In-person								2021 W	Physiology	PhD	Online
	2021 W	Physiology	PhD	Online								2021 W	Pharm Sci	PhD	Online
	2021 W	Physiology	PhD	Online								2021 W	Biochemistry	PhD	Online
	2021 W	Physiology	PhD	Online								2021 W	Other	MSc	Online
	2021 W	Physiology	PhD	Online								2021 W	Laboratory of Medicine and Pathobiology	PhD	Online
	2021 W	Physiology	PhD	Online								2022 W	Physiology	PhD	In-person
	2021 W	Physiology	MSc	Online								2022 W	Physiology	PhD	In-person
	2021 W	Physiology	MSc	Online								2022 W	Physiology	PhD	In-person
	2021 W	Physiology	PhD	Online								2022 W	Physiology	PhD	In-person
	2021 W	Physiology	PhD	Online								2022 W	Physiology	MSc	In-person
	2021 W	Physiology	MSc	Online								2022 W	Physiology	PhD	In-person
	2021 W	Physiology	PhD	Online								2022 W	Physiology	PhD	In-person
	2021 W	Physiology	PhD	Online								2022 W	Physiology	PhD	In-person
	2021 W	Physiology	PhD	Online								2022 W	Physiology	MSc	In-person
	2021 W	Physiology	PhD	Online								2023 F	Physiology	PhD	In-person
	2022 F	Physiology	PhD	In-person								2023 F	Physiology	PhD	In-person
	2022 F	Physiology	PhD	In-person								2023 F	Physiology	PhD	In-person
	2022 F	Physiology	PhD	In-person								2023 F	Physiology	PhD	In-person
	2022 F	Physiology	MSc	In-person								2023 F	Physiology	PhD	In-person
	2022 F	Physiology	PhD	In-person								2023 F	Physiology	PhD	In-person
	2022 F	Physiology	PhD	In-person								2023 W	Physiology	MSc	In-person
	2022 F	Physiology	PhD	In-person								2023 W	Physiology	PhD	In-person
	2022 F	Physiology	PhD	In-person								2023 W	Physiology	PhD	In-person
	2022 F	Physiology	PhD	In-person								2023 W	Physiology	PhD	In-person
	2022 S	Immunology	MSc Applied	In-person								2023 W	Physiology	PhD	In-person
	2022 S	Immunology	MSc Applied	In-person								2023 W	Physiology	PhD	In-person
	2022 S	Immunology	MSc Applied	In-person								2023 W	Physiology	PhD	In-person
	2022 S	Immunology	MSc Applied	In-person								2023 W	Physiology	PhD	In-person
	2022 S	Immunology	MSc Applied	In-person								2023 W	Physiology	PhD	In-person
	2022 S	Immunology	MSc Applied	In-person								2023 W	Physiology	PhD	In-person
	2022 S	Immunology	MSc Applied	In-person								2023 W	Physiology	MSc	In-person
	2022 S	Immunology	MSc Applied	In-person								2023 W	Physiology	PhD	In-person
	2022 S	Immunology	MSc Applied	In-person								2023 W	Physiology	PhD	In-person
	2022 S	Immunology	MSc Applied	In-person								2022 F	Physiology	PhD	In-person
	2022 W	Physiology	MSc	In-person								2022 F	Physiology	PhD	In-person
	2022 W	Physiology	MSc	In-person								2022 F	Physiology	PhD	In-person
	2022 W	Physiology	PhD	In-person								2022 F	Physiology	PhD	In-person
	2022 W	Physiology	PhD	In-person								2022 F	Physiology	MSc	In-person
	2022 W	Physiology	PhD	In-person								2022 F	Physiology	PhD	In-person
	2022 W	Physiology	PhD	In-person								2022 F	Physiology	PhD	In-person
	2022 W	Physiology	PhD	In-person								2022 F	Physiology	PhD	In-person
	2022 W	Physiology	PhD	In-person								2022 S	Immunology	MSc Applied	In-person
	2022 W	Physiology	PhD	In-person								2022 S	Immunology	MSc Applied	In-person
	2022 W	Physiology	PhD	In-person								2022 S	Immunology	MSc Applied	In-person
	2022 W	Physiology	PhD	In-person								2022 S	Immunology	MSc Applied	In-person
	2023 F	Physiology	PhD	In-person								2022 S	Immunology	MSc Applied	In-person
	2023 F	Physiology	PhD	In-person
	2023 F	Physiology	PhD	In-person
	2023 F	Physiology	PhD	In-person
	2023 F	Physiology	PhD	In-person
	2023 F	Physiology	PhD	In-person
	2023 F	Physiology	PhD	In-person
	2023 F	Physiology	PhD	In-person
	2023 F	Physiology	PhD	In-person
	2023 F	Physiology	PhD	In-person
	2023 W	Physiology	PhD	In-person
	2023 W	Physiology	MSc	In-person
	2023 W	Physiology	PhD	In-person
	2023 W	Physiology	PhD	In-person
	2023 W	Physiology	PhD	In-person
	2023 W	Physiology	PhD	In-person
	2023 W	Physiology	PhD	In-person
	2023 W	Physiology	PhD	In-person
	2023 W	Physiology	PhD	In-person
	2023 W	Physiology	PhD	In-person
	2023 W	Physiology	PhD	In-person
	2023 W	Physiology	PhD	In-person
	2023 W	Physiology	PhD	In-person
	2023 W	Physiology	PhD	In-person
	2023 W	Physiology	MSc	In-person

## Sheet:  RAW GPD Presurvey
	I feel prepared for my next steps upon graduation.	I believe this course will help me be successful in my career, no matter what it is.	The skills I gain in graduate school will be useful both in academic and non-academic careers	Thinking of my future life fills me with hope	I am excited about future possibilities
Winter 2020	3	3	3	3	3				Strongly Disagree - 1, Disagree - 2, Neutral - 3, Agree - 4, Strongly Agree-5
	4	5	5	4	4
	3	4	4	4	4
	4	4	3	3	3
	4	4	4	5	5
	3	3	5	5	5
	3	3	4	4	5
	2	3	3	2	4
	2	4	4	3	4
	2	5	5	3	5
	3	4	5	2	3
	2	4	4	3	4
	2	5	5	5	5
	3	4	4	3	4
Summer 2020	4	4	5	4	5
	2	3	4	4	4
	3	1	5	3	3
	2	4	4	3	4
	2	4	5	3	3
	2	3	4	3	4
	2	3	3	3	4
	4	5	5	3	4
	2	4	4	2	4
	3	3	3	3	3
	4	5	5	4	5
Fall 2020	1	1	1	1	1
	1	4	4	3	4
	2	3	4	4	4
	1	4	5	3	4
	2	4	4	4	4
	3	5	4	5	5
	3	4	3	4	4
	3	4	5	3	4
	2	5	4	5	5
	3	4	4	2	3
	2	4	4	3	3
	3	4	4	2	2
Winter 2021	4	3	4	3	4
	4	3	4	4	4
	1	4	5	5	4
	2	4	4	4	5
	1	5	4	4	5
	2	4	5	3	4
	3	4	5	4	5
	3	1	4	3	4
	2	4	3	2	3
	4	5	3	4	5
	2	3	3	3	3
	1	5	5	2	3
	3	3	3	5	5
	3	4	5	4	4
Fall 2021	2	3	5	2	3
	1	3	4	2	2
	4	4	5	5	5
	2	4	4	3	3
	3	4	5	3	4
	3	5	5	5	5
	2	4	5	4	5
	4	4	NA	3	5
	1	5	4	5	5
	2	4	4	2	4
	5	5	5	5	NA
	2	4	5	2	4
	3	5	5	4	4
	2	4	4	4	4
	1	5	5	3	3
Winter 2022	3	4	5	3	2
	3	5	5	4	5
	2	3	4	3	3
	3	5	5	4	4
	1	4	4	4	4
	3	4	4	4	4
	3	3	4	3	3
	2	4	4	2	3
	2	4	5	3	4
	4	4	4	4	5
	2	4	4	3	3
Summer 2022	2	3	4	3	4
	2	3	4	3	3
	4	4	4	4	4
	3	4	5	3	3
	2	4	4	2	4
	2	4	5	3	4
	2	4	5	3	4
	1	3	5	3	3
	2	4	5	5	4
	4	4	4	4	4
Fall 2022	2	4	5	1	1
	4	5	NA	3	4
	3	3	5	4	5
	4	4	4	4	4
	2	3	4	4	4
	1	3	4	2	3
	3	4	5	5	5
	3	3	4	2	4
	1	3	3	1	1
Winter 2023	3	4	5	4	5
	3	5	5	5	5
	3	5	5	5	5
	3	5	4	3	4
	3	2	4	3	4
	4	4	4	4	4
	3	4	4	3	3
	3	4	4	3	4
	2	4	5	4	4
	5	4	3	5	5
	5	4	4	4	4
	2	4	4	4	5
	3	4	3	4	4
	2	5	5	4	4
	2	4	5	2	2
Fall 2023	2	2	NA	NA	NA
	3	5	5	4	5
	2	4	5	4	4
	4	4	5	4	4
	4	4	3	3	4
	3	4	4	5	5
	2	4	5	3	4
	3	4	5	4	4
	2	4	4	4	4
	2	5	5	2	2
MEAN	2.61157	3.8843	4.27966	3.425	3.89916
n	121	121	118	120	119
SEM	0.0873326	0.0753231	0.0679639	0.0898665	0.0838768
Strongly Agree	0.0247934	0.198347	0.423729	0.141667	0.252101
Agree	0.157025	0.553719	0.449153	0.333333	0.487395
Neutral	0.330579	0.206612	0.118644	0.358333	0.193277
Disagree	0.380165	0.0165289	0	0.141667	0.0420168
Strongly Disagree	0.107438	0.0247934	0.00847458	0.025	0.0252101

## Sheet: RAW GPD Postsurvey
	Networking	Oral communication for a general audience	Writing for a general audience	If in thesis based program, organization skills to reduce time to completion	Professional online presence (email signature, Linked In)	Knowledge on careers in academia	Knowledge on careers outside academia	Resume and cover letter skills	Understanding the importance of work life integration and wellbeing	Strategies to get a job faster upon graduation	I feel prepared for my next steps upon graduation.	I believe this course will help me be successful in my career, no matter what it is.	The skills I gain in graduate school will be useful both in academic and non-academic careers	Thinking of my future life fills me with hope	I am excited about future possibilities	I would recommend this course to other students	This course is a good complement to my graduate training
Winter 2020	2	3	3	4	5	1	3	4	2	3	4	4	5	5	5	5	5				Strongly Disagree - 1, Disagree - 2, Neutral - 3, Agree - 4, Strongly Agree-5
	3	3	3	2	4	3	1	5	2	5	4	4	4	4	4	4	4
	3	3	4	3	2	1	4	4	4	3	3	4	3	3	4	5	5
	4	4	4	3	3	3	5	4	4	5	4	5	5	4	5	5	4
	3	4	5	2	3	3	4	5	3	3	3	5	5	3	4	5	5
	4	3	3	3	3	4	5	5	3	4	2	3	5	2	4	5	5
	4	4	4	4	5	5	5	5	4	5	5	5	4	4	5	5	5
	4	4	3	3	4	3	4	3	3	3	3	4	5	3	3	4	4
	4	3	3	2	5	2	5	5	3	4	4	4	5	4	4	5	5
	4	3	1	2	3	2	5	5	4	5	4	4	5	3	5	5	5
	2	4	2	2	5	2	4	5	2	4	4	5	5	5	5	5	5
	4	4	3	4	4	4	4	5	5	4	5	5	5	4	4	4	5
	2	2	3	NA	1	4	3	3	2	3	3	3	4	2	3	5	5
Summer 2020	4	3	3	NA	4	2	4	3	1	2	4	5	5	4	5	5	4
	5	5	5	4	5	5	5	5	4	5	3	4	4	4	4	5	5
	4	4	3	3	4	3	4	4	3	2	4	4	4	4	4	5	5
	3	4	4	3	3	2	4	4	3	4	5	5	5	4	4	5	5
	3	3	3	3	4	3	3	2	3	2	3	3	4	3	4	4	4
	5	5	5	2	5	5	5	5	5	5	5	5	5	5	5	5	5
	4	2	3	1	2	2	5	4	3	5	2	5	4	4	4	5	5
	4	3	2	3	4	3	4	5	3	4	4	4	5	3	4	5	5
	4	3	3	1	4	1	2	3	1	2	2	4	5	3	3	4	4
	3	3	3	4	4	3	5	4	4	5	3	5	5	5	5	5	5
	5	2	3	1	4	2	4	4	3	4	4	5	5	4	4	5	5
	5	4	3	1	4	1	4	4	4	4	5	5	5	5	5	5	5
Fall 2020	3	4	4	3	5	3	5	4	5	4	2	5	5	3	4	5	5
	4	4	4	4	4	4	4	5	4	4	5	5	4	4	4	5	4
	5	4	4	3	5	5	5	5	5	5	5	5	5	4	4	5	5
	3	2	3	1	3	2	3	3	3	3	3	4	3	2	2	4	4
	4	3	3	3	3	4	4	4	3	4	4	5	5	4	4	5	5
	4	3	3	1	4	3	4	3	4	3	3	4	4	4	4	4	4
	3	3	3	3	1	4	5	1	1	1	3	4	4	4	5	4	4
	4	4	5	3	5	4	4	5	5	3	4	4	5	4	4	5	5
Winter 2021	3	4	4	2	5	2	4	5	4	4	4	5	5	4	5	5	5
	3	4	3	3	4	3	5	3	4	5	4	5	4	4	4	5	5
	3	3	4	2	5	4	4	4	4	2	4	4	3	3	4	5	5
	3	2	3	1	1	1	3	3	1	1	3	4	4	2	3	4	4
	2	5	4	2	4	3	4	5	4	3	4	4	4	4	5	4	4
	3	4	4	3	5	3	5	5	4	4	3	4	4	3	4	5	5
	3	5	5	1	5	4	4	4	4	1	2	3	5	3	4	5	5
	3	3	3	2	3	3	3	4	3	4	4	3	4	3	4	4	4
	4	3	2	1	2	5	4	3	5	2	4	4	5	4	5	4	4
	4	3	4	3	5	5	5	5	5	5	4	5	5	5	5	5	5
	4	4	5	5	5	5	5	5	4	5	4	5	4	4	4	5	5
	5	4	4	1	4	2	5	5	5	4	4	5	5	4	5	5	5
	3	2	2	2	4	3	3	4	3	3	4	4	4	3	3	4	4
	3	4	3	2	4	4	4	4	4	3	2	4	4	2	2	5	5
Fall 2021	3	3	3	2	3	3	4	3	2	2	4	4	4	4	4	5	5
	3	5	4	3	4	4	5	4	4	5	4	5	5	4	5	5	5
	5	4	3	1	5	2	5	3	4	4	5	4	5	5	5	4	5
	3	5	5	2	5	3	3	5	5	3	2	3	5	5	5	5	5
	3	5	5	2	3	3	4	5	4	3	3	4	4	2	3	4	5
	5	4	4	4	5	5	5	4	5	5	4	4	4	3	4	5	5
	3	3	3	1	2	2	2	2	2	2	3	4	5	3	3	5	5
	4	3	3	2	2	5	2	3	4	2	3	3	4	5	5	5	4
	3	5	4	4	4	5	5	4	4	3	4	4	4	3	3	4	4
Winter 2022	4	4	5	3	5	4	4	4	4	4	3	4	4	4	4	5	4
	2	3	3	1	4	2	4	5	3	2	3	4	5	4	4	4	5
	3	5	5	2	5	5	5	5	5	3	3	4	4	4	4	4	4
	4	4	4	1	5	4	5	5	3	5	5	3	5	4	4	4	4
	3	4	5	NA	2	4	4	5	2	3	3	4	5	3	4	5	5
	3	3	4	NA	5	5	5	5	5	3	4	4	4	3	3	4	4
	5	5	5	5	5	5	5	5	5	5	4	5	5	4	4	5	5
	5	4	4	3	4	2	5	4	4	4	3	4	4	3	3	4	4
	4	4	4	3	5	3	4	5	5	3	3	3	5	4	4	5	5
Summer 2022	3	3	2	NA	5	4	4	4	3	4	3	4	5	5	5	4	5
	4	4	4	NA	4	3	4	5	3	4	4	4	5	3	4	4	4
	2	4	2	NA	4	4	4	5	3	3	4	4	5	4	4	5	5
	3	4	2	NA	4	2	5	4	4	4	4	5	5	4	5	5	5
	2	4	3	NA	2	5	5	4	3	5	5	5	5	5	5	4	5
Fall 2022	4	3	2	1	5	2	4	3	3	4	4	5	5	5	5	5	5
	4	5	5	5	5	4	4	5	4	4	4	5	5	4	5	5	5
	1	1	1	1	1	2	2	3	2	2	1	2	4	3	3	1	1
	1	1	1	1	1	1	1	2	1	1	5	1	4	5	5	1	1
	4	3	3	2	4	4	4	5	4	4	5	4	4	4	4	5	4
	5	4	3	3	3	4	4	5	4	4	4	4	4	5	5	5	5
	5	5	5	5	5	5	5	5	5	5	4	4	5	4	4	5	5
	4	4	3	2	4	4	3	4	3	4	3	4	4	4	4	5	4
Winter 2023	5	5	5	1	3	4	5	4	4	4	4	4	5	5	5	4	5
	3	4	4	3	3	4	3	5	4	4	4	4	3	3	4	5	4
	4	4	4	3	4	4	4	4	4	4	3	4	5	4	4	5	5
	4	2	2	2	3	2	3	4	2	2	4	4	4	2	4	5	5
	4	5	5	3	4	4	4	5	3	2	4	4	3	3	3	5	4
	4	4	5	3	5	5	5	5	4	5	4	5	5	5	5	5	5
	4	5	4	3	5	3	5	4	3	4	4	5	5	3	3	5	5
	5	5	5	3	4	5	5	5	5	5	4	5	4	4	5	5	5
	5	5	5	5	5	5	5	5	5	5	4	5	4	4	4	5	5
	3	4	5	3	4	5	5	5	5	3	5	4	5	5	5	5	5
	3	4	4	2	2	3	4	4	4	3	4	4	4	4	4	5	4
	5	4	3	3	3	3	4	5	4	4	5	4	4	3	5	4	4
	5	4	4	3	NA	5	NA	5	5	4	4	5	5	5	5	5	4
Fall 2023	2	4	3	2	4	4	5	4	2	2	4	4	5	4	5	4	5
	4	3	3	4	5	2	5	5	2	5	4	5	5	5	5	5	5
	5	3	5	3	5	3	5	5	4	5	4	5	5	3	4	5	5
	3	2	2	1	2	2	3	3	2	2	5	4	4	2	4	4	4
	5	5	5	4	5	4	5	5	5	5	3	4	5	2	2	4	4
	4	3	3	2	5	3	5	5	4	5	2	4	4	2	2	5	4
MEAN	3.62887	3.65979	3.5567	2.53409	3.86458	3.35052	4.14583	4.23711	3.5567	3.60825	3.70103	4.20619	4.49485	3.72165	4.13402	4.61856	4.57732
n	97	97	97	88	96	97	96	97	97	97	97	97	97	97	97	97	97
SEM	0.0975644	0.0959742	0.106661	0.11981	0.119042	0.121772	0.0959477	0.0912556	0.11254	0.116835	0.0881328	0.0746385	0.0606446	0.0912192	0.0811071	0.0709582	0.0715487
Strongly Agree	0.195876	0.185567	0.226804	0.0568182	0.364583	0.206186	0.416667	0.484536	0.206186	0.257732	0.154639	0.350515	0.546392	0.195876	0.350515	0.680412	0.639175
Agree	0.360825	0.412371	0.268041	0.113636	0.333333	0.268041	0.395833	0.319588	0.371134	0.329897	0.494845	0.536082	0.402062	0.43299	0.474227	0.298969	0.340206
Neutral	0.340206	0.298969	0.371134	0.352273	0.15625	0.257732	0.125	0.154639	0.247423	0.216495	0.257732	0.0927835	0.0515464	0.268041	0.134021	0	0
Disagree	0.0824742	0.0824742	0.103093	0.261364	0.09375	0.206186	0.0416667	0.0309278	0.123711	0.154639	0.0824742	0.0103093	0	0.103093	0.0412371	0	0
Strongly disagree	0.0206186	0.0206186	0.0309278	0.215909	0.0520833	0.0618557	0.0208333	0.0103093	0.0515464	0.0412371	0.0103093	0.0103093	0	0	0	0.0206186	0.0206186

## Sheet: Skills
SKILLS	MEAN	SEM
Networking	3.62887	0.0975644
Oral communication	3.65979	0.0959742
Writing	3.5567	0.106661
Organization	2.53409	0.11981
Professional online presence	3.86458	0.119042
Careers in academia	3.35052	0.121772
Careers outside academia	4.14583	0.0959477
Resume and cover letter	4.23711	0.0912556
Work life integration and wellbeing	3.5567	0.11254
Strategies for employment	3.60825	0.116835
	3.62887	3.65979	3.5567	2.53409	3.86458	3.35052	4.14583	4.23711	3.5567	3.60825
	0.0975644	0.0959742	0.106661	0.11981	0.119042	0.121772	0.0959477	0.0912556	0.11254	0.116835
Post survey
MEAN	3.62887	3.65979	3.5567	2.53409	3.86458	3.35052	4.14583	4.23711	3.5567	3.60825
n	97	97	97	88	96	97	96	97	97	97
SEM	0.0975644	0.0959742	0.106661	0.11981	0.119042	0.121772	0.0959477	0.0912556	0.11254	0.116835										Post Survey Gains
																			Topic	MEAN	SEM
																			Resume and cover letter skills	4.23711	0.0912556
																			Knowledge on careers outside academia	4.14583	0.0959477
																			Professional online presence	3.86458	0.119042
																			Oral communication for a general audience	3.65979	0.0959742
																			Networking	3.62887	0.0975644
																			Strategies to get a job faster upon graduation	3.60825	0.116835
																			Written Communication for a general audience	3.5567	0.106661
																			Understanding the importance of work life integration and wellbeing	3.5567	0.11254
																			Knowledge on careers in academia	3.35052	0.121772
																			Organization skills to reduce time to completion	2.53409	0.11981

## Sheet: GAINS
Question	Post	Pre	GAIN	sig? (check t test fall 2023 sheet)
I feel prepared for my next steps upon graduation.	3.70103	2.61157	1.08946	yes
I believe this course will help me be successful in my career, no matter what it is.	4.20619	3.8843	0.321888	yes
The skills I gain in graduate school will be useful both in academic and non-academic careers	4.49485	4.27966	0.215184	yes
Thinking of my future life fills me with hope	3.54167	3.76667	-0.225	yes
I am excited about future possibilities	3.24742	3.45	-0.202577	yes

## Sheet: t test 
t-Test: Two-Sample Assuming Equal Variances				t-Test: Two-Sample Assuming Equal Variances				t-Test: Two-Sample Assuming Equal Variances
I feel prepared for my next steps upon graduation.				I believe this course will help me be successful in my career, no matter what it is.				The skills I gain in graduate school will be useful both in academic and non-academic careers
	pre	post			pre	post			pre	post
Mean	2.61157	3.70103		Mean	3.8843	4.20619		Mean	4.27966	4.49485
Variance	0.922865	0.753436		Variance	0.686501	0.540378		Variance	0.545053	0.356744
Observations	121	97		Observations	121	97		Observations	118	97
Pooled Variance	0.847563			Pooled Variance	0.621558			Pooled Variance	0.460181
Hypothesized Mean Difference	0			Hypothesized Mean Difference	0			Hypothesized Mean Difference	0
df	216			df	216			df	213
t Stat	-8.68312			t Stat	-2.99581			t Stat	-2.31448
P(T<=t) one-tail	4.76324e-16			P(T<=t) one-tail	0.00152846			P(T<=t) one-tail	0.010797
t Critical one-tail	1.65194			t Critical one-tail	1.65194			t Critical one-tail	1.65204
P(T<=t) two-tail	9.52647e-16			P(T<=t) two-tail	0.00305693			P(T<=t) two-tail	0.0215941
t Critical two-tail	1.97101			t Critical two-tail	1.97101			t Critical two-tail	1.97116
t-Test: Two-Sample Assuming Equal Variances				t-Test: Two-Sample Assuming Equal Variances
Thinking of my future life fills me with hope				I am excited about future possibilities
	pre	post			pre	post
Mean	3.425	3.72165		Mean	3.89916	4.13402
Variance	0.969118	0.807131		Variance	0.837203	0.638101
Observations	120	97		Observations	119	97
Pooled Variance	0.896789			Pooled Variance	0.747886
Hypothesized Mean Difference	0			Hypothesized Mean Difference	0
df	215			df	214
t Stat	-2.29427			t Stat	-1.9853
P(T<=t) one-tail	0.0113702			P(T<=t) one-tail	0.0241942
t Critical one-tail	1.65197			t Critical one-tail	1.65201
P(T<=t) two-tail	0.0227403			P(T<=t) two-tail	0.0483883
t Critical two-tail	1.97106			t Critical two-tail	1.97111
																Pre			Post
																Mean	SEM		Mean	SEM		p-value
														1. I feel prepared for my next steps upon graduation.		2.61157	0.0873326		3.70103	0.0881328		<0.0001		9.52647e-16
														2. I believe this course will help me be successful in my career, no matter what it is.		3.8843	0.0753231		4.20619	0.0746385		0.00305693		0.00305693
														3. The skills I gain in graduate school will be useful both in academic and non-academic careers.		4.27966	0.0679639		4.49485	0.0606446		0.0215941		0.0215941
														4. Thinking of my future life fills me with hope.		3.425	0.0898665		3.72165	0.0912192		0.0227403		0.0227403
														5. I am excited about future possibilities.		3.89916	0.0838768		4.13402	0.0811071		0.0483883		0.0483883

## Sheet: variables
pre					post
I feel prepared for my next steps upon graduation.	I believe this course will help me be successful in my career, no matter what it is.	The skills I gain in graduate school will be useful both in academic and non-academic careers	Thinking of my future life fills me with hope	I am excited about future possibilities	I feel prepared for my next steps upon graduation.	I believe this course will help me be successful in my career, no matter what it is.	The skills I gain in graduate school will be useful both in academic and non-academic careers	Thinking of my future life fills me with hope	I am excited about future possibilities
3	3	3	3	3	4	4	5	5	5
4	5	5	4	4	4	4	4	4	4
3	4	4	4	4	3	4	3	3	4
4	4	3	3	3	4	5	5	4	5
4	4	4	5	5	3	5	5	3	4
3	3	5	5	5	2	3	5	2	4
3	3	4	4	5	5	5	4	4	5
2	3	3	2	4	3	4	5	3	3
2	4	4	3	4	4	4	5	4	4
2	5	5	3	5	4	4	5	3	5
3	4	5	2	3	4	5	5	5	5
2	4	4	3	4	5	5	5	4	4
2	5	5	5	5	3	3	4	2	3
3	4	4	3	4	4	5	5	4	5
4	4	5	4	5	3	4	4	4	4
2	3	4	4	4	4	4	4	4	4
3	1	5	3	3	5	5	5	4	4
2	4	4	3	4	3	3	4	3	4
2	4	5	3	3	5	5	5	5	5
2	3	4	3	4	2	5	4	4	4
2	3	3	3	4	4	4	5	3	4
4	5	5	3	4	2	4	5	3	3
2	4	4	2	4	3	5	5	5	5
3	3	3	3	3	4	5	5	4	4
4	5	5	4	5	5	5	5	5	5
1	1	1	1	1	2	5	5	3	4
1	4	4	3	4	5	5	4	4	4
2	3	4	4	4	5	5	5	4	4
1	4	5	3	4	3	4	3	2	2
2	4	4	4	4	4	5	5	4	4
3	5	4	5	5	3	4	4	4	4
3	4	3	4	4	3	4	4	4	5
3	4	5	3	4	4	4	5	4	4
2	5	4	5	5	4	5	5	4	5
3	4	4	2	3	4	5	4	4	4
2	4	4	3	3	4	4	3	3	4
3	4	4	2	2	3	4	4	2	3
4	3	4	3	4	4	4	4	4	5
4	3	4	4	4	3	4	4	3	4
1	4	5	5	4	2	3	5	3	4
2	4	4	4	5	4	3	4	3	4
1	5	4	4	5	4	4	5	4	5
2	4	5	3	4	4	5	5	5	5
3	4	5	4	5	4	5	4	4	4
3	1	4	3	4	4	5	5	4	5
2	4	3	2	3	4	4	4	3	3
4	5	3	4	5	2	4	4	2	2
2	3	3	3	3	4	4	4	4	4
1	5	5	2	3	4	5	5	4	5
3	3	3	5	5	5	4	5	5	5
3	4	5	4	4	2	3	5	5	5
2	3	5	2	3	3	4	4	2	3
1	3	4	2	2	4	4	4	3	4
4	4	5	5	5	3	4	5	3	3
2	4	4	3	3	3	3	4	5	5
3	4	5	3	4	4	4	4	3	3
3	5	5	5	5	3	4	4	4	4
2	4	5	4	5	3	4	5	4	4
4	4		3	5	3	4	4	4	4
1	5	4	5	5	5	3	5	4	4
2	4	4	2	4	3	4	5	3	4
5	5	5	5		4	4	4	3	3
2	4	5	2	4	4	5	5	4	4
3	5	5	4	4	3	4	4	3	3
2	4	4	4	4	3	3	5	4	4
1	5	5	3	3	3	4	5	5	5
3	4	5	3	2	4	4	5	3	4
3	5	5	4	5	4	4	5	4	4
2	3	4	3	3	4	5	5	4	5
3	5	5	4	4	5	5	5	5	5
1	4	4	4	4	4	5	5	5	5
3	4	4	4	4	4	5	5	4	5
3	3	4	3	3	1	2	4	3	3
2	4	4	2	3	5	1	4	5	5
2	4	5	3	4	5	4	4	4	4
4	4	4	4	5	4	4	4	5	5
2	4	4	3	3	4	4	5	4	4
2	3	4	3	4	3	4	4	4	4
2	3	4	3	3	4	4	5	5	5
4	4	4	4	4	4	4	3	3	4
3	4	5	3	3	3	4	5	4	4
2	4	4	2	4	4	4	4	2	4
2	4	5	3	4	4	4	3	3	3
2	4	5	3	4	4	5	5	5	5
1	3	5	3	3	4	5	5	3	3
2	4	5	5	4	4	5	4	4	5
4	4	4	4	4	4	5	4	4	4
2	4	5	1	1	5	4	5	5	5
4	5		3	4	4	4	4	4	4
3	3	5	4	5	5	4	4	3	5
4	4	4	4	4	4	5	5	5	5
2	3	4	4	4	4	4	5	4	5
1	3	4	2	3	4	5	5	5	5
3	4	5	5	5	4	5	5	3	4
3	3	4	2	4	5	4	4	2	4
1	3	3	1	1	3	4	5	2	2
3	4	5	4	5	2	4	4	2	2
3	5	5	5	5
3	5	5	5	5
3	5	4	3	4
3	2	4	3	4
4	4	4	4	4
3	4	4	3	3
3	4	4	3	4
2	4	5	4	4
5	4	3	5	5
5	4	4	4	4
2	4	4	4	5
3	4	3	4	4
2	5	5	4	4
2	4	5	2	2
2	2
3	5	5	4	5
2	4	5	4	4
4	4	5	4	4
4	4	3	3	4
3	4	4	5	5
2	4	5	3	4
3	4	5	4	4
2	4	4	4	4
2	5	5	2	2

## Sheet: GPD Pre OpenEnded
ID	Start time	Completion time	Email	Name	What are you hoping to learn from GPD?	What do you think are your potential careers after graduation?	I feel prepared for my next steps upon graduation.	I believe this course will help me be successful in my career, no matter what it is.	The skills I gain in graduate school will be useful both in academic and non-academic careers	I get tense when contemplating which career to choose	I should be sure of my professional plans and goals before I do anything	I lack confidence because I don’t know what my occupation will be.	Thinking of my future life fills me with hope	I am excited about future possibilities	Please expand on some of the statements above
4	9/13/20 19:53:29	9/13/20 20:00:41	anonymous		I would like to be more knowledgable on careers inside and outside of academia and how to improve oral communication skills in academia.	I might continue in academia as a research associate/post-doc or pursue epidemiology (since I have a statistics degree).	1 - Strongly Disagree	4 - Agree	5 - Strongly Agree	5 - Strongly Agree	3 - Neutral	5 - Strongly Agree	3 - Neutral	4 - Agree	I hope I made the right decision pursuing academia. I love doing science but I am scared that the stress and pressure I will likely experience may make me dislike it in the long run. I hope I can learn how to make the most of my graduate studies and enjoy them.
7	9/14/20 17:35:22	9/14/20 17:36:59	anonymous				3 - Neutral	4 - Agree	3 - Neutral	4 - Agree	1 - Strongly Disagree	1 - Strongly Disagree	4 - Agree	4 - Agree
9	9/14/20 20:34:13	9/14/20 20:47:16	anonymous		I want to know what are my options after graduating. There are a lot that I personally don't know and unaware of, and I am hoping that this course will expose me to different career paths.	I think some potential careers I would have after graduation is entrepreneur, consultant, marketing specialist, anything that allows me to be creative.	2 - Disagree	5 - Strongly Agree	4 - Agree	5 - Strongly Agree	3 - Neutral	4 - Agree	5 - Strongly Agree	5 - Strongly Agree	When I think about the future, I get both nervous and excited. I think that makes me the most nervous is not knowing exactly what the 'right' thing to do is or not following a 'traditional' career path. But at the same time I am excited because there is so much ahead of me that I have yet to discover.
10	9/15/20 11:15:07	9/15/20 11:19:00	anonymous		All of the above	clinical research management, physician, scientific/medical testing	3 - Neutral	4 - Agree	4 - Agree	5 - Strongly Agree	3 - Neutral	4 - Agree	2 - Disagree	3 - Neutral
6	2021-01-06 09:42:59	2021-01-06 10:59:31	anonymous		I'm hoping to learn more about potential career paths in industry, strategies for transitioning from academia to industry, ways to highlight the transferable skills I have gained from my graduate training, and strong networking skills.	In academia, my potential careers may be professor, sessional lecturer, research scientist, etc. Outside of academia, my potential careers may be data scientist, consultant, etc.	2 - Disagree	4 - Agree	5 - Strongly Agree	5 - Strongly Agree	4 - Agree	5 - Strongly Agree	3 - Neutral	4 - Agree	I am aware that there are a multitude of potential career paths for me after graduation but I have a difficult time deciding which one I want to pursue because I don't know where I will be most successful.
7	2021-01-06 14:39:02	2021-01-06 14:42:40	anonymous		I hope to learn how to be more professional in the academic field and learn about potential job opportunities in the industrial field that relate to my physiology training.		3 - Neutral	4 - Agree	5 - Strongly Agree	3 - Neutral	3 - Neutral	2 - Disagree	4 - Agree	5 - Strongly Agree	I beleive being a graduate student in UofT offers alot of further opportunities which is why I'm optimistic. I would like to take this GPD course to further expand my knowledge in all the options available for me afterwards!
10	2021-01-07 08:29:40	2021-01-07 08:59:47	anonymous		I am hoping to learn more about the careers outside and inside academia that may be of interest to me. I feel as though this class gives me that perfect opportunity because it is not a general career development class for all majors, but is specifically tailored to physiology majors with professors that understand what educational background I already have. Overall I want to learn basic stuff abo…	Since I was a kid, all I have ever really thought about using my love of science for was being a medical professional. Therefore I have only really thought of going to medical school after my undergraduate and masters. However I never really have seemed out of thought of others careers that would do well with my skill set, so I am always open to other potential careers too.	4 - Agree	5 - Strongly Agree	3 - Neutral	2 - Disagree	3 - Neutral	3 - Neutral	4 - Agree	5 - Strongly Agree	I don't lack confidence in not knowing what my career will be but it still can sometimes make me nervous thinking about not having a definitive plan. However, even though I do not know exactly what will happen in the future, I do feel like my experiences in undergrad and graduate schools have allowed for the development of skills that will be applicable in any career I choose.
3	2020-01-14 16:47:32	2020-01-14 16:51:15	anonymous				3 - Neutral	4 - Agree	4 - Agree	3 - Neutral	4 - Agree	2 - Disagree	4 - Agree	4 - Agree
4	2020-01-15 10:34:25	2020-01-15 10:50:40	anonymous		I hope that I am able to better understand future career paths and that this course would enable me to develop the skills necessary to utilize resources efficiently.	Potential careers I have thought about are medicine, and industry.	4 - Agree	4 - Agree	3 - Neutral	4 - Agree	4 - Agree	4 - Agree	3 - Neutral	3 - Neutral	I am uncertain what the future holds for me. Right now I am confused about my next steps and how to be successful after grad school. I hope this course would shed some light as to how to start thinking about next steps and how to plan my career.
5	2020-01-15 12:23:58	2020-01-15 12:26:19	anonymous		How to conduct myself in a way that attracts potential employers, as well as making connections that help me succeed.	Potentially medicine, or academia. maybe biotech.	4 - Agree	4 - Agree	4 - Agree	3 - Neutral	2 - Disagree	1 - Strongly Disagree	5 - Strongly Agree	5 - Strongly Agree	N/A
1	2022-01-05 12:25:28	2022-01-05 12:36:57	anonymous		I am hoping to improve how I can communicate with a larger audience which is not necessarily within academia, and to also learn how to possibly apply the skills I am currently learning in other fields.	I believe my potential careers after graduation would include teaching or continued research work in/outside of academia.	3 - Neutral	4 - Agree	5 - Strongly Agree	5 - Strongly Agree	5 - Strongly Agree	4 - Agree	3 - Neutral	2 - Disagree	I believe in the importance of planning especially when it comes to my professional life and careers. However, uncertainty in what I may wanting to be doing in the future consistently impacts my confidence in my current work, even though I understand many of the skills I am learning will likely benefit me going forward. It also creates doubt in my mind when trying to plan ahead or set goals which…
2	2022-01-05 14:36:26	2022-01-05 14:59:36	anonymous		I hope to build skills that are necessary for jobs outside of academia eg. consulting. I would like to know what professional/academic experiences employers from the consulting industry are looking for? what makes me a competitive candidate in addition to the research skills I have developed through my thesis project? how can I stand out as a job applicant when I am applying for jobs in consultin…	Not exactly sure what I want to do after graduation but I would love to bridge science and business.	3 - Neutral	5 - Strongly Agree	5 - Strongly Agree	5 - Strongly Agree	5 - Strongly Agree	5 - Strongly Agree	4 - Agree	5 - Strongly Agree	From this course, I hope to learn about unconventional jobs in the healthcare and pharmaceutical industry. I have seen job postings on medical affairs, regulatory affairs, medical science liaison but I don't have a solid understanding of what the job entails and how to get into these fields. Hopefully, we would be able to invite guest speakers to share their experiences in those areas.
5	2021-09-16 10:09:26	2021-09-16 10:13:11	anonymous		I am hoping to gain more information about life after graduate school, some career options in and out of academia, and overall strengthen skills when it comes to graduate school projects.	I am leaning heavily towards getting my PhD and either staying in academia, or making my way into industry. I have also thought about possible law school, exploring medical or patent law. (I am all over the place)	3 - Neutral	4 - Agree	5 - Strongly Agree	4 - Agree	4 - Agree	3 - Neutral	3 - Neutral	4 - Agree	Thinking about next steps after grad school makes me nervous just because I want to make sure I make the right decision to lead me to a happy and successful life, doing something I'm passionate about.
1	9/13/20 19:02:02	9/13/20 19:03:26	anonymous				1 - Strongly Disagree	1 - Strongly Disagree	1 - Strongly Disagree	1 - Strongly Disagree	1 - Strongly Disagree	1 - Strongly Disagree	1 - Strongly Disagree	1 - Strongly Disagree
2	9/13/20 19:00:53	9/13/20 19:07:00	anonymous		I want to learn how to better communicate with the general audience and make the project sound more attractive. I would also like to learn to revise my resume and cover letter and to prepare for getting a job after graduation.	I would like to stay in academia and be a professor.	1 - Strongly Disagree	4 - Agree	4 - Agree	5 - Strongly Agree	4 - Agree	4 - Agree	3 - Neutral	4 - Agree
3	9/13/20 19:04:42	9/13/20 19:08:19	anonymous		What is available to do next outside of academia.	I do not think I want to stay in academia, but really do not know what is out there or how to start looking. And when I do find something I don't know how to translate my experience to sell myself to an employer at a job interview, or even before hand to get the interview.	2 - Disagree	3 - Neutral	4 - Agree	2 - Disagree	1 - Strongly Disagree	4 - Agree	4 - Agree	4 - Agree	I'm an optimist so I am exciting about the future and my future possibilities, but academia has prepared me largely for academia. And academia is not the real world. I know only a few people who have navigated out of academia, but most of them did computational work during their PhD so they transitioned into tech. I will (hopefully) be remaining in a more biology/neuroscience direction.
5	9/13/20 20:31:42	9/13/20 21:16:54	anonymous		I hope to have overall knowledge about possible individual development choices in pursuing career and then appropriate imagination about more specific realization process inside each choice.	Maybe physician or health science researcher.	2 - Disagree	4 - Agree	4 - Agree	4 - Agree	3 - Neutral	2 - Disagree	4 - Agree	4 - Agree	I feel positive emotions in thinking about career-related probabilities and also expect to improve my mind in this GPD course.
6	9/14/20 7:13:05	9/14/20 7:16:20	anonymous		Resume preparation, writing/presentation skills and practical tips to improve work/life balance.	Neurosurgery residency combined with basic (neuro)science	3 - Neutral	5 - Strongly Agree	4 - Agree	3 - Neutral	2 - Disagree	1 - Strongly Disagree	5 - Strongly Agree	5 - Strongly Agree
8	9/14/20 20:24:57	9/14/20 20:27:11	anonymous		I hope to gain a greater understanding of how to communicate my skills and translate that into improved job prospects.	Post Doc, Research Assistant, R&D Scientist, Professorship.	3 - Neutral	4 - Agree	5 - Strongly Agree	4 - Agree	3 - Neutral	3 - Neutral	3 - Neutral	4 - Agree
11	9/22/20 0:27:45	9/22/20 0:35:45	anonymous		I hope to learn how to become better at ‘selling myself’ or my ideas. I absolutely hate doing it (it feels wrong) and I find that very difficult to do.	Post-doc position, maybe one day having my own lab in memory research in bees, writing scientific articles or translating scientific knowledge to the general public. I like writing poems and writing philosophical essays (about existentialism), but I know having a career in that field is difficult. I haven’t explored many options outside of academia.	2 - Disagree	4 - Agree	4 - Agree	4 - Agree	2 - Disagree	5 - Strongly Agree	3 - Neutral	3 - Neutral
12	9/22/20 9:59:07	9/22/20 10:02:16	anonymous		How to be successful in academia	Principal Investigator in a lab, Research Scientist	3 - Neutral	4 - Agree	4 - Agree	4 - Agree	3 - Neutral	2 - Disagree	2 - Disagree	2 - Disagree
1	2021-01-05 19:46:14	2021-01-05 19:48:25	anonymous		How to improve my professional online presence	Clinician-Scientist, Industry Consultant	4 - Agree	3 - Neutral	4 - Agree	4 - Agree	4 - Agree	2 - Disagree	3 - Neutral	4 - Agree	I am stressed because of the uncertainty of graduate school and funding (and general life uncertainty) - but I have a fairly developed plan in place
2	2021-01-05 19:52:41	2021-01-05 20:02:30	anonymous		To gain possible networking opportunities with invited guests, and to enhance communication skills for a general audience.	Post-doc positions in academia	4 - Agree	3 - Neutral	4 - Agree	1 - Strongly Disagree	4 - Agree	2 - Disagree	4 - Agree	4 - Agree	I have never attended course on professional development, so I do not know what to expect. But I believe it might be a good addition in enhancing my profile and may teach me how to make it more attractive over other candidates with the same skills that I have.
3	2021-01-06 10:01:55	2021-01-06 10:06:47	anonymous		Learn how to develop networking skills and learn about job opportunities that I can apply to after graduation	I either want to start as a post doctoral fellow and make my way to becoming a professor or principle investigator or I would like to work in industry specifically in a wet lab setting	1 - Strongly Disagree	4 - Agree	5 - Strongly Agree	4 - Agree	5 - Strongly Agree	5 - Strongly Agree	5 - Strongly Agree	4 - Agree	I look forward to the future and developing my skills as a PhD student since I am in a direct entry program. However, I have strong doubts on if I can actually complete my PhD on time and if I can actually accomplish my goals since I am not seeing results yet.
4	2021-01-06 10:18:06	2021-01-06 10:24:49	anonymous		I hope to gain a better understanding of the opportunities out there after graduate school and learn more about what I can do now, before graduation, to broaden my skill set and make me "career-ready".	If I stay in academia, I would like to be a teaching stream professor (so I assume the next step would be to post-doc and teach/ lecture on the side). If I left academia, I would like to get into scientific communications (oral and written), but I am not too certain of where that would put me (consulting, marketing, research and development) in the industry.	2 - Disagree	4 - Agree	4 - Agree	5 - Strongly Agree	4 - Agree	5 - Strongly Agree	4 - Agree	5 - Strongly Agree	It worries me thinking about what to do after graduation, but I am equally excited to learn about what's out there and what I can do now to secure a career in the future.
5	2021-01-06 10:54:54	2021-01-06 10:58:29	anonymous		How to plan for a career after program completion, how to work towards that goal before program completion	Outside academia, possibly in consulting, healthcare consulting, etc.	1 - Strongly Disagree	5 - Strongly Agree	4 - Agree	4 - Agree	4 - Agree	4 - Agree	4 - Agree	5 - Strongly Agree	I look forward to identifying potential careers and making meaningful progress towards those careers
8	2021-01-06 16:58:49	2021-01-06 17:03:12	anonymous		What are the alternatives beyond academia. As a non native speaker, I also would like to imporve my communication skills (Both wrtiting and oral communication)	Either academina or Research and development in some technology driven company	3 - Neutral	1 - Strongly Disagree	4 - Agree	4 - Agree	3 - Neutral	2 - Disagree	3 - Neutral	4 - Agree
9	2021-01-05 22:39:41	2021-01-07 00:36:22	anonymous		The best strategies for designing a career plan that aligns with my interests, values, and priorities.	Post-doc (academia), legal consulting, industry (pharmaceuticals/biotech)	2 - Disagree	4 - Agree	3 - Neutral	1 - Strongly Disagree	5 - Strongly Agree	4 - Agree	2 - Disagree	3 - Neutral	As someone whose first choice is academia, I am not hopeful for my chances to become tenured faculty due to the dearth of positions available and the fierce competition for these positions. As well, thinking of the future makes me anxious because as much as I would like to be a professor, my partner's career is geographically limited as well. I am also anxious because there is no clear roadmap to…
11	2021-01-07 15:55:26	2021-01-07 16:02:10	anonymous		Hoping to know a possible options that I can make after graduate, in which fields and how to get.	I haven't decided specifically what to do either staying in academia or getting a job, however thinking will do a post-doc for once.	2 - Disagree	3 - Neutral	3 - Neutral	4 - Agree	4 - Agree	3 - Neutral	3 - Neutral	3 - Neutral	Everything after graduate is very uncertain for me, but hoping this course could provide some knowledge to think more thoughtfully about.
12	2021-01-11 01:29:40	2021-01-11 01:34:29	anonymous		I hope to learn more about the different careers outside academia that could be of interest to me. I am also interested in learning how to prepare resumes and cover letters for jobs outside of academia.	Biotech, biopharma, private industry scientist or researcher, drug development.	1 - Strongly Disagree	5 - Strongly Agree	5 - Strongly Agree	4 - Agree	3 - Neutral	4 - Agree	2 - Disagree	3 - Neutral	I am new the program (1st year), so my contemplation of graduate is limited.
13	2021-01-12 01:58:44	2021-01-12 02:01:12	anonymous		Popular website for job hunting, no matter within or outside academia	N/A	3 - Neutral	3 - Neutral	3 - Neutral	3 - Neutral	4 - Agree	3 - Neutral	5 - Strongly Agree	5 - Strongly Agree
14	2021-01-12 08:37:28	2021-01-12 08:44:28	anonymous		I hope to learn skills that help me in getting suitable job after graduation and skills that provide me good communication with audience	Academic position	3 - Neutral	4 - Agree	5 - Strongly Agree	4 - Agree	4 - Agree	4 - Agree	4 - Agree	4 - Agree	Thinking of my future fills me with hope and some concerns also because there are some difficulties in getting job
1	2020-01-14 15:16:39	2020-01-14 15:18:40	anonymous		skillz	makin shmoney	3 - Neutral	3 - Neutral	3 - Neutral	4 - Agree	4 - Agree	4 - Agree	3 - Neutral	3 - Neutral
2	2020-01-14 15:43:06	2020-01-14 15:56:53	anonymous		How to be more professional in terms of job applications and interviews. Also to explore additional career outside of academia.	Industry	4 - Agree	5 - Strongly Agree	5 - Strongly Agree	2 - Disagree	4 - Agree	2 - Disagree	4 - Agree	4 - Agree	I know I want to go into industry and I believe with the skills I have learned during my degree, I wouldn't worry too much on finding a job. What worries me is that I have little to no experience in job applications, interviewing and communicating to the general public. These are things I need to work on.
6	2020-01-15 14:10:53	2020-01-15 14:15:03	anonymous				3 - Neutral	3 - Neutral	5 - Strongly Agree	2 - Disagree	3 - Neutral	2 - Disagree	5 - Strongly Agree	5 - Strongly Agree
7	2020-01-15 14:18:38	2020-01-15 14:29:16	anonymous		I am hoping to learn how to successfully present my transferable skills to potential employers outside of academia. I would also find it helpful if resources to identify potential positions that match my skill set were detailed.	I think that my potential careers after graduation include work with intellectual property (ex. patent agent) or consulting.	3 - Neutral	3 - Neutral	4 - Agree	2 - Disagree	4 - Agree	2 - Disagree	4 - Agree	5 - Strongly Agree
8	2020-01-16 00:07:36	2020-01-16 00:10:10	anonymous		How to get a job!	Some sort of research position potentially pharma?, the general view is that PI is unattainable	2 - Disagree	3 - Neutral	3 - Neutral	4 - Agree	4 - Agree	2 - Disagree	2 - Disagree	4 - Agree
9	2020-01-16 10:07:31	2020-01-16 10:18:12	anonymous		Understand different career options for PhD graduates, how difficult it is to pursue them. Are certain positions more common or lucrative in different countries?	MSL, something related to cardiac arrhythmia medical devices; industry or non-industry research	2 - Disagree	4 - Agree	4 - Agree	5 - Strongly Agree	3 - Neutral	4 - Agree	3 - Neutral	4 - Agree	Trying to choose one or two paths is overwhelming
10	2020-01-16 12:12:28	2020-01-16 12:17:27	anonymous		Writing communication for a broader audience. Online presence, How to be marketable for a job post-PhD and job options.	Before I wanted to go to medical school but now I think I would be happy working in a hospital setting in general. I do not want to be a PI and I don't want to be in industry in the traditional sense. I am leaning towards genetic advisor (i dont know if that is officially a job). Also I could see myself working for a University (not as a PI) or start-up.	2 - Disagree	5 - Strongly Agree	5 - Strongly Agree	4 - Agree	2 - Disagree	2 - Disagree	3 - Neutral	5 - Strongly Agree	I am a bit nervous because I do not know what I want to do after my PhD but I am very excited at the prospects. I know I will find a good job I just have to educate myself on my options. I know what I do not want to do and I am confident in my ability to learn new things...so all I have to do is find the right career path haha
11	2020-02-04 09:38:01	2020-02-04 09:40:44	anonymous		I want to learn how to effectively leverage my network and how to more carefully consider the next steps in my career.	Pharmaceutical companies - MSL, Biotech/Start-ups, Non-profit/policy	3 - Neutral	4 - Agree	5 - Strongly Agree	3 - Neutral	4 - Agree	3 - Neutral	2 - Disagree	3 - Neutral	The second last question is based on taking everything into account - not just careers.
12	2020-02-04 15:17:48	2020-02-04 15:22:26	anonymous		Primarily, I would like to get a better idea of the non-academia jobs that are available after graduation. It would also be beneficial if I learned how to go about applying/searching for these jobs.	Research scientist in industry, researcher in academia	2 - Disagree	4 - Agree	4 - Agree	4 - Agree	2 - Disagree	2 - Disagree	3 - Neutral	4 - Agree	Discussing career options can be stressful as I am always concerned about how it will integrate with my work/life balance. I have many interests outside of science and the geographical restrictions associated with academic jobs is concerning.
13	2020-02-04 20:51:02	2020-02-04 21:02:48	anonymous		I look forward to discussing opportunities about my career after graduate school, understanding what potential options look like and the strategies I can use now to prepare myself for success in pursuing those opportunities.	Science research (academic or private sector), science communication (journal editor, science communication specialist for a company), potentially consultation or roles in business development	2 - Disagree	5 - Strongly Agree	5 - Strongly Agree	3 - Neutral	1 - Strongly Disagree	2 - Disagree	5 - Strongly Agree	5 - Strongly Agree	I understand that I am not fully prepared or sure of what my career looks like after graduate school, however I am excited and hopeful about my future. I think there are a number of great opportunities ahead, and I just want to start exploring my options, and designing my graduate life to make the most out of my education and be as best prepared for life after graduation.
14	2020-02-04 21:11:32	2020-02-04 21:17:08	anonymous			Stay in Academia or work in Industry	3 - Neutral	4 - Agree	4 - Agree	4 - Agree	4 - Agree	2 - Disagree	3 - Neutral	4 - Agree
1	2020-04-28 19:51:52	2020-04-28 19:55:05	anonymous		job options and career development after graduation	med school or post doc studies... in other words, either more school or i dont know what i can do	4 - Agree	4 - Agree	5 - Strongly Agree	2 - Disagree	2 - Disagree	3 - Neutral	4 - Agree	5 - Strongly Agree	my grad life right now is terribly miserable, so i would imagine anything else would appear more hopeful and appealing.
2	2020-04-28 19:52:42	2020-04-28 20:31:47	anonymous		How to tailor my skills towards careers outside of academia, but also how to find post doc positions and best present myself to get a position.	I am unsure about what I most want right now. I have always wanted to stay in science, but I am beginning to consider studying medicine. Currently it looks like I either want to do a post doc, get a job in industry or study medicine.	2 - Disagree	3 - Neutral	4 - Agree	5 - Strongly Agree	4 - Agree	4 - Agree	4 - Agree	4 - Agree	I am, like most people in grad school I think, worried about what career I will have and if I can support myself, any future family, and not have to move around the world to stay in academia. However, I am excited to see what the future will bring, both in a professional capacity, but also a personal one
3	2020-04-28 21:46:50	2020-04-28 21:55:23	anonymous		how to find jobs in a competitive environment	postdoc fellowship	3 - Neutral	1 - Strongly Disagree	5 - Strongly Agree	4 - Agree	1 - Strongly Disagree	2 - Disagree	3 - Neutral	3 - Neutral	I know what I wish to do in the future but what makes it difficult is the criteria that organizations have for hiring, like high impact papers. What if you do not get a chance to publish big papers in 4-5 years of your grad studies!
4	2020-04-30 10:15:42	2020-04-30 10:17:56	anonymous		Better oral communication and be able to synthesize my ideas for a lay audience.	Consulting, academia	2 - Disagree	4 - Agree	4 - Agree	5 - Strongly Agree	5 - Strongly Agree	4 - Agree	3 - Neutral	4 - Agree	I'm in my second year right now and don't really know what i would like to do in the years after graduation. I initially started out my PhD with academia as an end goal but am quite uncertain about it now.
5	2020-05-04 09:26:55	2020-05-04 09:59:51	anonymous		I hope to learn about potential career paths outside of academia.	I am currently interested in remaining in academia but I would like to learn about alternatives.	2 - Disagree	4 - Agree	5 - Strongly Agree	4 - Agree	3 - Neutral	3 - Neutral	3 - Neutral	3 - Neutral	I enjoy the research I am doing in graduate school and I think I am becoming a better scientist. This will help with my future career, whether it be academic or not. I am looking forward to learning about my possible career options.
6	2020-05-04 14:33:52	2020-05-04 14:35:31	anonymous		I hope to better understand how my degree and skills that I have gained and will gain in the next couple of years can be applied in different fields.	Clinical research, commercialization/industry	2 - Disagree	3 - Neutral	4 - Agree	4 - Agree	4 - Agree	3 - Neutral	3 - Neutral	4 - Agree
7	2020-05-04 14:25:11	2020-05-04 15:14:37	anonymous		Possible careers in science beyond academia and steps to take during graduate studies that would diversify our skillset to enhance our suitability for those careers. How the laboratory skills (which is the main skill we develop in graduate studies) can be applied to non-academic careers.	academia or industry	2 - Disagree	3 - Neutral	3 - Neutral	4 - Agree	3 - Neutral	4 - Agree	3 - Neutral	4 - Agree	It's difficult to think about career after graduate studies when it is sometimes unclear how long our PhDs will take to complete.
8	2020-05-04 15:17:08	2020-05-04 15:19:57	anonymous		I am hoping to learn about careers outside of the standard academic track to help me decide which route I would like to take after my thesis.	Currently, my first choice is to continue in academia as a postdoctoral fellow. However, recently I have become interested in other avenues such as doing research in industry or even working for a biotech venture capital firm.	4 - Agree	5 - Strongly Agree	5 - Strongly Agree	3 - Neutral	3 - Neutral	2 - Disagree	3 - Neutral	4 - Agree
9	2020-05-04 18:21:24	2020-05-04 18:23:51	anonymous		How to write scientific text for the general audience and careers outside of academia.	Consulting or R&D for a pharmaceutical company.	2 - Disagree	4 - Agree	4 - Agree	5 - Strongly Agree	4 - Agree	4 - Agree	2 - Disagree	4 - Agree
10	2020-05-06 12:44:04	2020-05-06 12:45:33	anonymous			tech start-ups, academia, r&d in industry,	3 - Neutral	3 - Neutral	3 - Neutral	3 - Neutral	3 - Neutral	3 - Neutral	3 - Neutral	3 - Neutral
11	2020-05-07 11:26:40	2020-05-07 11:55:22	anonymous		I'm hoping to become better at networking and communication with a general audience.	I'm planning on entering the commercial side of science.	4 - Agree	5 - Strongly Agree	5 - Strongly Agree	5 - Strongly Agree	4 - Agree	4 - Agree	4 - Agree	5 - Strongly Agree
3	2022-01-09 14:03:54	2022-01-09 14:06:00	anonymous		Most importantly to learn of both academic and industry based career options.		2 - Disagree	3 - Neutral	4 - Agree	4 - Agree	4 - Agree	4 - Agree	3 - Neutral	3 - Neutral
4	2022-01-10 02:26:32	2022-01-10 02:30:55	anonymous		Strategies to prepare me for the academic career.	- Teaching in Medical Schools - Combined teaching and research faculty	3 - Neutral	5 - Strongly Agree	5 - Strongly Agree	3 - Neutral	5 - Strongly Agree	2 - Disagree	4 - Agree	4 - Agree
5	2022-01-11 12:42:33	2022-01-11 17:16:45	anonymous		Understand the career options available to me upon graduation.	- Academia (completion of a post-doctoral training) and/or teaching - Consulting - Medical Liaison - Industry	1 - Strongly Disagree	4 - Agree	4 - Agree	5 - Strongly Agree	5 - Strongly Agree	2 - Disagree	4 - Agree	4 - Agree	I am unsure if I want to pursue a career within or outside academia, and I have limited understanding of the options there are for me.
6	2022-01-12 09:35:26	2022-01-12 09:56:00	anonymous				3 - Neutral	4 - Agree	4 - Agree	2 - Disagree	4 - Agree	2 - Disagree	4 - Agree	4 - Agree
7	2022-01-12 10:02:48	2022-01-12 10:05:56	anonymous		how do I ensure i have all the skills I need to get a job inside or outside of academia	in academia, pharma?	3 - Neutral	3 - Neutral	4 - Agree	5 - Strongly Agree	3 - Neutral	5 - Strongly Agree	3 - Neutral	3 - Neutral
8	2022-01-12 10:03:01	2022-01-12 10:09:16	anonymous		I'm hoping to gain insights on how to network with those professionals within industry and skills on how to get a job in industry after graduation. I would also like to increase my organizational skills in hopes of completing my degree on time.	Consultant, Science Advisor, Research Associate, Science Officer	2 - Disagree	4 - Agree	4 - Agree	5 - Strongly Agree	3 - Neutral	5 - Strongly Agree	2 - Disagree	3 - Neutral	In doing a research degree, its hard to see the potential careers outside of academia. It also gives me a great deal of anxiety to think about my next step while in graduate school and know how to set myself up for success.
9	2022-01-12 10:02:14	2022-01-12 10:19:55	anonymous		A better understanding of the career options I have, broad improvement of my professional skills.	Medical school, consultant, research technician, "industry" jobs (which I don't fully understand), academia.	2 - Disagree	4 - Agree	5 - Strongly Agree	2 - Disagree	4 - Agree	1 - Strongly Disagree	3 - Neutral	4 - Agree	I'm not worried about choosing a career, but I would like to have a better understanding of all my options so I can build myself to be competitive in all the areas I am interested in.
10	2022-01-12 11:06:57	2022-01-12 11:08:26	anonymous				4 - Agree	4 - Agree	4 - Agree	2 - Disagree	1 - Strongly Disagree	1 - Strongly Disagree	4 - Agree	5 - Strongly Agree
11	2022-01-13 20:59:57	2022-01-14 11:47:14	anonymous		interview skills	PI, teaching and not sure about the other options	2 - Disagree	4 - Agree	4 - Agree	4 - Agree	5 - Strongly Agree	5 - Strongly Agree	3 - Neutral	3 - Neutral
1	2021-09-15 14:51:29	2021-09-15 14:55:44	anonymous			careers outside academia	2 - Disagree	3 - Neutral	5 - Strongly Agree	5 - Strongly Agree	2 - Disagree	4 - Agree	2 - Disagree	3 - Neutral
2	2021-09-15 14:59:00	2021-09-15 15:00:42	anonymous				1 - Strongly Disagree	3 - Neutral	4 - Agree	5 - Strongly Agree	4 - Agree	5 - Strongly Agree	2 - Disagree	2 - Disagree
3	2021-09-15 15:12:46	2021-09-15 15:16:14	anonymous		Options for employment after graduation	Academia, industry, or government	4 - Agree	4 - Agree	5 - Strongly Agree	1 - Strongly Disagree	4 - Agree	4 - Agree	5 - Strongly Agree	5 - Strongly Agree	I feel my PhD studies will provide me with important scientific training to secure a job after graduation. This provides me with excitement and hope.
4	2021-09-15 15:23:46	2021-09-15 15:25:21	anonymous			Academia, industry, consulting	2 - Disagree	4 - Agree	4 - Agree	4 - Agree	4 - Agree	5 - Strongly Agree	3 - Neutral	3 - Neutral
6	2021-09-16 12:50:02	2021-09-16 12:52:18	anonymous				3 - Neutral	5 - Strongly Agree	5 - Strongly Agree	4 - Agree	4 - Agree	3 - Neutral	5 - Strongly Agree	5 - Strongly Agree
7	2021-09-16 12:33:51	2021-09-16 14:42:38	anonymous		Through the GPD component of PSL2000, I am hoping to strengthen the skills necessary to succeed in a career in the scientific/health care field. I am hoping to explore some of the career options that will be available to me after graduate school and identify which may be best suited to me based on my skillset, interests and lifestyle. I also feel as though I haven't taken full advantage of my und…	My current knowledge on potential careers that will be available to me post-graduation are limited. I do not have a specific career trajectory in mind that I have always worked towards. I have always been interested in professional school and the potential of pursuing medicine, however I have never believed that this was an attainable goal for me.	2 - Disagree	4 - Agree	5 - Strongly Agree	5 - Strongly Agree	3 - Neutral	4 - Agree	4 - Agree	5 - Strongly Agree	I never foresaw myself pursuing a graduate education and am still somewhat surprised to find myself in the position that I am today. I feel very grateful for the opportunities that have been afforded to me and for the possibilities that lie ahead. However, because I never planned to be where I am now, I do not feel prepared for what will be next and am uncertain about what career options are real…
8	2021-09-20 11:40:13	2021-09-20 11:40:19	anonymous		Learn how to “sell myself” as a candidate applying to professional school or to jobs as a new graduate.	Clinician-scientist, pharmaceutical researcher, health-based entrepreneur, patent lawyer, professor (teaching or research stream)	4 - Agree	4 - Agree	Prefer not to answer	4 - Agree	3 - Neutral	3 - Neutral	3 - Neutral	5 - Strongly Agree	I like to think I would like to pursue a career as a clinician-scientist in the future, but I am open to other career possibilities provided that they fit my personal goals of being involved hands-on in innovating and helping people even at their most vulnerable.
9	2021-09-22 14:13:31	2021-09-22 14:20:03	anonymous		By completing GPD, I hope I can gain knowledge on career options in or outside of academia. Most importantly, I hope I can discover a future job that I am passionate about and have clear plans to obtain a job in my field of interest.	An embryologist working in IVF clinics or other healthcare-related jobs. I do not prefer working in academia (e.g. researchers)	1 - Strongly Disagree	5 - Strongly Agree	4 - Agree	5 - Strongly Agree	5 - Strongly Agree	5 - Strongly Agree	5 - Strongly Agree	5 - Strongly Agree	I am excited about future possibilities. However, my current concern is that I don't know if I am working on the right path. I still need to discover what career I am most interested in and a clear plan to work towards my goals. Thank you for helping me :)
10	2021-09-22 14:13:46	2021-09-22 16:44:55	anonymous		To be aware of the career choices after graduate study and to gain essential skills for career developmet	1) being a researcher either in universities or in companies, or 2) Scientific communication	2 - Disagree	4 - Agree	4 - Agree	4 - Agree	3 - Neutral	5 - Strongly Agree	2 - Disagree	4 - Agree
11	2021-09-22 21:34:49	2021-09-22 21:41:24	anonymous		I hope to learn better ways to express my scientific ideas to a general audience but also to a audience of experts. Also, to add the element of focus to my presentations.	My potential career paths would be a Medical Science Liaison or the Lead Scientist in an ongoing clinical study.	5 - Strongly Agree	5 - Strongly Agree	5 - Strongly Agree	4 - Agree	4 - Agree	2 - Disagree	5 - Strongly Agree	Prefer not to answer
12	2021-10-15 10:11:41	2021-10-15 10:20:00	anonymous		Im hoping to learn all the skills indicated above, especially about the career options outside of academia and how to navigate that space.	As of now, I don't have much interested in going into academia. I would like to explore my options, but I am curious about opportunities in the science communication area.	2 - Disagree	4 - Agree	5 - Strongly Agree	3 - Neutral	4 - Agree	4 - Agree	2 - Disagree	4 - Agree	I want to be involved with increasing access to science education for everyone, most importantly for those of low socioeconomic backgrounds. I don't know what kind of career options are out there that is doing this kind of work. I would love to learn more!
13	2021-10-15 10:22:51	2021-10-15 10:25:10	anonymous		How to network with peers and market myself to potential employers specifically in the Industry sector right after PhD	I'd want to explore in the industry sector since I've been in academia throughout	3 - Neutral	5 - Strongly Agree	5 - Strongly Agree	4 - Agree	3 - Neutral	3 - Neutral	4 - Agree	4 - Agree	Mixed with worries and excitement, I am excited to step outside after my studies
14	2021-10-15 11:13:41	2021-10-15 11:27:20	anonymous		How to write a job application. Learn more about the industry positions.	Clinical Biochemist, R&D positions in a pharmaceutical company, Post doc and apply for faculty positions in a research institution	2 - Disagree	4 - Agree	4 - Agree	5 - Strongly Agree	4 - Agree	3 - Neutral	4 - Agree	4 - Agree	I feel the training in Biochem is very solid. The research skills or communication skills developed during the grad school should be useful for both academic and non-academic careers. But I also worry about which career path should I pursue but learning more information about job opportunities should relieve the anxiety.
15	2021-10-18 04:40:18	2021-10-18 04:45:52	anonymous		Primarily, specific jobs I want to apply for, and how to increase my odds of getting a job I actually want	Medical writer, regulatory affairs, bioinformatics postdoc	1 - Strongly Disagree	5 - Strongly Agree	5 - Strongly Agree	5 - Strongly Agree	3 - Neutral	4 - Agree	3 - Neutral	3 - Neutral	In all honesty, I’m terrified I’m not a competitive candidate for the careers I want, and that I won’t have enough time to become competitive before graduation. I hope to form a plan to ease my fears and put me in a better position!
						Medicine
					Improve my chances of getting a job that I enjoy
					I am hoping to learn things that I am yet to know are important (i.e. the unknown unknowns rather than the known unknowns)... a new and fresh external perspective on things I may have some of my own biases that benefit from being challenged, or completely new thoughts I had yet to even consider (I am quite a reflective person by nature anyway...)	I am medical, ideally I want a career in joint clinical-academic medicine. Integrating different kinds of job satisfaction (caring for patients and challenging dogma through through research and education)									I have a reasonable idea of what I would like my future career to be (and roughly how to get there... with the benefit of support from some fantastic mentors). But I am always open to the possibility that it might not be what I expect.... and that I might need to re-evaluate that decision / choice down the line. I am fortunate in that I have clinical medicine to fall back on, and I know that to b…
					I hope to learn essential skills related to job seeking	Industry or academia
					I am hoping to learn about diverse career opportunities for graduate students, ways to explore those opportunities while still in graduate school, and opportunities within graduate school that increase employability for those jobs.
					Hoping to learn how to network better and get a better understanding of available careers after graduation	industry: a pharmaceutical company, biomedical company, etc.) academia: Research
					More professional opportunities that can come after a graduate degree.	Industry (Not really sure what that entails though)
					How to improve my employability	BIotech industry mainly									I am excited about my future, but am not yet sure what that future may entail or how I would be able to reach it.
					I am hoping to improve my ability to present myself to companies for a job after graduation.	Either continue on to a PhD or working at a research company/hospital.									I am still unsure about my future career path. I am hoping this course would provide me with the skillset and knowledge to help me decide.
					I hope to learn in particular the different career paths that are open to me, both in and out of academia.	I think I would like to continue in research.									Not knowing what my occupation will be doesn't make me less confident. The skills and knowledge I acquire with my degree are still there no matter what occupation I will have. However, it is stressful, because I am afraid of missing some opportunities out of a lack of information on potential careers, and also because it will, nevertheless, be my first occupation, which is an important step in my…
					Learn how to network and apply for jobs outside of academia.	Working in a lab in some sort with hands on work.
					Better networking skills and jobs that are available to me with a Master's degree	Completing a Phd or working in the industry as a research technician.									I am unsure of what career I want to pursue in the future, so planning for a career is scary and induces feelings of anxiety. I hope this course will clarify my options and help me choose a general direction, so I can better plan for my future.
					How to capitalize on my strengths in the context of applying to jobs, how to set and attain realistic career goals, networking (big one), and how to effectively communicate scientific information in front of a general audience.	med school, pharmaceutical industry, not sure									I put disagree for "need to be sure of my plans before I do anything" because I think trying to make the perfect approach can paralyze you from actually taking a leap and starting something. I am nervous about whether I'll make good career choices, but I am still hopeful and I know I'm in a good position doing a master's program that will set me up for something (I don't know what yet).
					I want to learn how to navigate life after graduation and take the right steps to ensure the job I commit to after graduation will align with my values and interests! I also would like to improve on my networking/coffee chat skills. I feel like once I do have an opportunity to connect with someone, I lack the confidence/knowledge to ask the right questions., or even know what questions to ask to …	I am aiming to apply for medical school and also looking to see what industry jobs are available as I am unfamiliar with them at the moment (my goal is to get one for the internship part of the Applied Imm MSc).
					I am hoping to learn how to successfully complete a thesis-based PhD degree with impact and scientific contribution. I am also hoping to learnabout becoming a professor in Canada and the differences between the streams (e.g. lecturer/teaching stream vs. research stream etc.) I am also hoping to understand what other jobs are available for the training we are receiving at UofT Physiology outside o…	Academia, Pharmaceutical Industry/Drug Development, Non-profit organizations, Government scientist									I feel that the department of physiology requires further emphasis on training students for future careers, rather the emphasis is on delivering results and publishing papers. The PhD/MSc (thesis) are supposed to be training programs, hoping to provide trainees skills to succeed in research careers. Thanks for providing an avenue to provide feedback!
					Strategies to convey science to a lay audience	Healthcare Consulting, Medical Science Liason
						My primary goal is to work as a teaching faculty.
					I need help in understanding what I am working towards in my future as I pursue a PhD. I began this degree confident that I would wish to stay in academia afterwards and am now doubtful that this will be the case. I need to learn about what career options exist beyond academia and which career paths within academia I might not have considered.	I am very vaguely expecting to work in "industry". I do not fully know what it means to work in industry, yet still believe that this is where I will end up at this time. I am really enjoying the hands-on laboratory work of my current program and I ideally do not want to take on an academic or project management role where I cannot do lab work anymore. That being said, I wish to have some agency …									I have been having difficulty feeling optimistic about my future lately as a result of gaining understanding of the precarious funding situations that underlie much of the work that I consider extremely important in academia and beyond. While I am excited on a personal level about my current work and the projects I could pursue after graduate school (i.e. I still love science!) I would like to ar…
					How to more efficiently and smoothly complete my PhD and transition to professional work	Research in either academia or industry									I am confident that research is a thé right career for me
					How to be reedy for the market and present myself in a professional way.	Academia or companies
					I’m very interested in pursuing a career outside of academia, so I would love to learn more about CV and cover letter drafting, and how to succeed in the interview process.	Consulting Medical device sales									I think that there is a lot of uncertainty when you graduate with a PhD, but wish to pursue a career outside of academia. I’m a bit unclear as to which industries value higher levels of education! Admittedly I’m a bit nervous about whether the choice of my degree will pay off over the long run.
					What opportunities are available for individuals in my current position after completion of my graduate studies. What kind of jobs I would be qualified for outside academia.	Potential careers could include pursuing a post doctoral fellowship, working in a lab outside academia, consulting, biotech companies, etc.									Generally I am excited for the future and I know my graduate studies will provide me with the skills I hope to gain, but uncertainty surrounding what kind of job I want after graduation stress me out. It would be great to have a plan prior to graduation, but not having one is also ok.
					Cover letter writing and salary negotiations	Pharma industry - medical affairs
					Presentation skills and careers within academia	Research labs
					How to find the resources I need	Academia or industry
					I want to explore more career options within and outside academia and make myself more competitive to get a job upon graduation.	Currently, I am interested in careers within academia.
					I would love to be more aware of the possible careers after graduate school and how to approach picking a career and applying for jobs. I would also really appreciate advice on resume and cover letter writing.	Possibly a career in industry or government.									I am a little nervous about what careers I can pursue with my skill set and thinking about it does make me anxious. I am hopeful that this course exposes more opportunities to me and that I can have improved insight in future possibilities.

## Sheet: GPD POST Open ended
ID	Start time	Completion time	Email	Name	Please select your graduate department	Networking	Oral communication for a general audience	Writing for a general audience	If in thesis based program, organization skills to reduce time to completion	Professional online presence (email signature, Linked In)	Knowledge on careers in academia	Knowledge on careers outside academia	Resume and cover letter skills	Understanding the importance of work life integration and wellbeing	Strategies to get a job faster upon graduation	What did you learn from GPD?	What do you think are your potential careers after graduation?	Please expand on some of the statements above	I would recommend this course to other students	This course is a good complement to my graduate training	What insights did you gain regarding your professional life?	What insights did you gain regarding your personal life?	Did this course have any effect on your overall wellbeing?	Any comments/thoughts on taking this course during the COVID-19 pandemic?
1	2020-03-26 08:41:47	2020-03-26 08:47:49	anonymous		Physiology	Small gain	Moderate gain	Moderate gain	Large gain	Very large gain	No gain or very small gain	Moderate gain	Large gain	Small gain	Moderate gain	I learned how to better represent myself professionally, in person, but more so through online interactions (ie Linked-in & cold emails).	Something in the medical field, or interacting face to face with the general public, maybe science education/communication.	N/A	Strongly agree	Strongly agree	Insights into how to better structure my time and set myself up for success.	Did not make many insights, the 5 year plan was a good exercise but all the life components of that are already somewhat solidified, I am confident and very happy with my personal life already.	Yes it did.
2	2020-03-26 12:12:10	2020-03-26 12:24:22	anonymous		Physiology	Moderate gain	Moderate gain	Moderate gain	Small gain	Large gain	Moderate gain	No gain or very small gain	Very large gain	Small gain	Very large gain	That it takes hard work and determination to get a job you enjoy and fulfills you. How to take advantage of LinkedIn. The importance of networking.	Still undecided. Maybe government or hospital.	I am unsure what I will do career wise but I am excited about my future after graduation. I wish the course had given more job options other than industry.	Agree	Agree	That I still do not know what I want to do but that I will figure it out and that I have the skills	not a ton	No I do not think so
3	2020-03-26 14:20:30	2020-03-26 14:36:11	anonymous		Physiology	Moderate gain	Moderate gain	Large gain	Moderate gain	Small gain	No gain or very small gain	Large gain	Large gain	Large gain	Moderate gain	This course helped me appreciate the importance of a work life balance and how important it is to manage my time appropriately. Also, Helen did a great job highlighting the importance of an effective resume and what employers are looking for.	Public health, science education, or science liaison	I do not disagree with any of these statements. However, it is difficult to not know what my future career will be. I like to be prepared and know what my next steps are in everything I do, but, in terms of future careers I am still unsure	Strongly agree	Strongly agree	From the guest speakers I learned how to better speak with people in a networking event. Also, the importance of confidence when public speaking.	I am good at planning, I need to have structure to be productive.	It reinforced the idea of balance and the importance of managing time.
4	2020-04-16 09:44:51	2020-04-16 09:49:47	anonymous		Physiology	Large gain	Large gain	Large gain	Moderate gain	Moderate gain	Moderate gain	Very large gain	Large gain	Large gain	Very large gain	- Careers outside academia - Networking through LinkedIn - Importance of LinkedIn	- Industrial scientist	PhD has been very exhausting and I am looking forward to having a regular work schedule. This course expanded my view on what alternative careers I can pick	Strongly agree	Agree	LinkedIn is more important than I thought previously	Work is not everything. I need to plan for my off-work activities as much as my work	It reassured me a lot about my future career knowing there are alternative career paths
5	2020-04-17 12:50:18	2020-04-17 13:59:00	anonymous		Physiology	Moderate gain	Large gain	Very large gain	Small gain	Moderate gain	Moderate gain	Large gain	Very large gain	Moderate gain	Moderate gain	In GPD, I learned about the critical soft skills necessary for a successful career and had the opportunity to develop these skills (networking, professionalism, writing and presenting for lay audiences, etc.). I was also introduced to a number of non-academic career paths I had not considered and learned about helpful tools for career planning and professional development.	Industry research, Medical science liaison, science writing	Even though GPD was extremely useful in preparing us for success in planning our future careers, I still feel a little anxious about deciding which path to pursue. I think this is more of a personal struggle with making major life decisions rather than having to do with an issue with the course.	Strongly agree	Strongly agree	My experience in the course helped to shed light on the specific core competency skills that I most need to improve upon on in order to be a more successful graduate student. I also realized that I really need to work on, and set aside time for, career planning and professional development activities while I am still a student.	Not sure	Yes: being more equipped to plan for my career after taking the course is very empowering. I feel much more prepared to work on professional development than I was before GPD.
6	2020-04-21 09:59:05	2020-04-21 10:13:13	anonymous		Physiology	Large gain	Moderate gain	Moderate gain	Moderate gain	Moderate gain	Large gain	Very large gain	Very large gain	Moderate gain	Large gain	Two biggest gains were skills in writing a proper resume, and the variety of scientific careers outside of academia.	Professional school, industrial post-doc, or industry research	Although I am unsure of what future careers I will live, I am aware that the skills I developed in graduate school make me a strong candidate for whatever career I choose	Strongly agree	Strongly agree	The online presence of professionals on linkedin was not something I was familiar with prior to this course. Although we were not able to execute the final networking class, the exercise in reaching out to people online gave confidence that it is entirely normal activity, and that people will respond when you reach out.	n/a	n/a
7	2020-04-26 21:24:36	2020-04-26 22:05:57	anonymous		Physiology	Large gain	Large gain	Large gain	Large gain	Very large gain	Very large gain	Very large gain	Very large gain	Large gain	Very large gain	The GPD course was useful in developing skills such as creating CVs and cover letters aimed at careers both within and outside of academia. Furthermore, networking and self-presentation skills were also developed. Finally, key career/life organisation and planning skills were also developed.	Personally, I could aim for a career in patent law. Of course, this course presented may other appealing career paths, such as work in a publishing company or in the pharmaceutical industry.	There are opportunities to apply my skills developed in graduate school to a range of interesting careers.	Strongly agree	Strongly agree	This course helped me to structure my professional goals. While I had a broad idea on how to approach certain goals, this course helped elucidate the measures needed and create a detailed plan on how to accomplish career goals.	This helped to provide a more clear structure to broad goals.	This course had a positive effect through helping structure a path to my goals.
8	2020-04-27 14:11:45	2020-04-27 14:20:10	anonymous		Biochemistry	Large gain	Large gain	Moderate gain	Moderate gain	Large gain	Moderate gain	Large gain	Moderate gain	Moderate gain	Moderate gain	Greater practice in distilling complex information though three-minute thesis practice.	In industry - pharma, biotech, non-profits, government. Unclear precisely what role yet.	Self-explanatory.	Agree	Agree	The value of informational interviews.	None.	No.
9	2020-04-27 15:29:37	2020-04-27 15:35:19	anonymous		Biochemistry	Large gain	Moderate gain	Moderate gain	Small gain	Very large gain	Small gain	Very large gain	Very large gain	Moderate gain	Large gain	Significant advancements in my written and oral communication skills as well as a greater knowledge of how to prepare job applications	Scientist/Industry	Like most students, I can get stressed when considering potential career options after graduation. Everyone wants to be successful and the path to finding a rewarding/stable job isn't always linear.	Strongly agree	Strongly agree	This course helped me to understand what I should prioritize when searching for jobs.	Same as above. Work life integration!	N/A
10	2020-04-27 15:32:16	2020-04-27 15:49:28	anonymous		Biochemistry	Large gain	Moderate gain	No gain or very small gain	Small gain	Moderate gain	Small gain	Very large gain	Very large gain	Large gain	Very large gain	The most useful skills I learned from GDP were how to write a cover letter and resume, interview skills, and how to network and maintain professional relationships.	Science policy, science communication	GPD left me feeling more confident and excited about my future career possibilities, although it still left me nervous because it made me realize how much effort and planning has to go into finding a job after graduation.	Strongly agree	Strongly agree	I learned that no one is going to hold you hand and present you with opportunities to further your professional goals. If you want a certain job then you need to take initiative and go network, find a mentor, etc. There is a lot of strategic planning involved in leading a successful career.	Need to be more honest with myself about what I really want from a career as opposed to what others expect of me.	Yes, it definitely left me calmer re: career planning and also gave me the resources to navigate the process myself outside of the course. I also really appreciated taking this course with my cohort. It was a nice opportunity to re-connect and remind myself that most people in my cohort are experiencing the same worries as I am, therefore we should reach out to each other more and discuss the iss…
11	2020-04-27 20:32:36	2020-04-27 20:46:19	anonymous		Biochemistry	Small gain	Large gain	Small gain	Small gain	Very large gain	Small gain	Large gain	Very large gain	Small gain	Large gain	Concrete takeaway skills in writing a resume and cover letter, preparing for interviews, identifying tools to prepare yourself for job applications/interviews. Designing and presenting a 3MT talk, as well as slide show karaoke, were helpful in developing oral communication skills.	Industry scientist, consultant, project development, equity analyst	I believe this course has shown me that sometimes you need to take action (signing up for GPD, holding informational interviews, etc) before you are sure of your professional plans/goals. The future is exciting, and I believe this course helped me identify resources I can use to be as prepared as possible for future success after graduation.	Strongly agree	Strongly agree	My graduate degree is about more than developing my research skills, and it is worth spending the time and energy during my degree to fulfil other experiences that will prepare me for future success.	Working towards goals through attainable steps, and not being afraid to expand on different experiences/opportunities	Yes, I have been wanting to focus on professional development, but never set aside the time to do so. Taking this course helped me work towards those goals, with like-minded people, during designated time periods and helped me really start thinking about what the next two years of my degree will look like.
12	2020-04-29 09:56:51	2020-04-29 11:44:36	anonymous		Biochemistry	Large gain	Large gain	Moderate gain	Large gain	Large gain	Large gain	Large gain	Very large gain	Very large gain	Large gain	The most valuable skills learned from GPD were resume building and cover letter writing.	Likely a career in industry.	Overall, I feel like I know a lot more about possible careers after graduate school	Agree	Strongly agree	I was able to learn about professional opportunities in terms of future career prospects and options	I learned more about the importance of work life balance	I feel a little less scared about careers in industry
13	2020-04-29 15:22:45	2020-04-29 16:06:07	anonymous		Physiology	Small gain	Small gain	Moderate gain	NA	No gain or very small gain	Large gain	Moderate gain	Moderate gain	Small gain	Moderate gain	GDP provided a much-needed perspective on the importance of finding a job following grad school and ways to go about it	I think a potential career for me would be a data scientist, although I think I would need more formal training	GDP has cleared some of this issues I perceived around finding a job, as I was mostly nervous because I didn't know my options.	Strongly agree	Strongly agree	This course opened up options regarding potential employment and have life lessons about work-life balance.	I was able to better understand what I am looking for in my professional life	Yes, in a positive way!
1	2020-12-14 17:05:54	2020-12-14 17:48:56	anonymous		Physiology	Moderate gain	Large gain	Large gain	Moderate gain	Very large gain	Moderate gain	Very large gain	Large gain	Very large gain	Large gain	Even if I have a career goal, I should also be open to other choices. Networking is important and it should be started as early as possible.	Stay in academia or become a data analyst	I still do not feel prepared for my next step upon graduation because I am in my 2nd-year Ph.D. There are still many more skills for me to learn and experience. I used to believe that I should be sure of my professional plans before I do anything. But after this course, I realize that building my profile, networking and getting connected can be started way before I set my goals. These connections…	Strongly agree	Strongly agree	Internships and collaborations are very important if I want to get company positions.	I should spend more time meeting friends, even through online meeting applications.	I feel I have more options in the future and I am more relaxed.	I like the guest lectures online because we can meet people all over the world. I enjoy taking this course and meeting new people during the COVID-19 pandemic.
2	2020-12-15 04:45:08	2020-12-15 04:47:43	anonymous		Physiology	Large gain	Large gain	Large gain	Large gain	Large gain	Large gain	Large gain	Very large gain	Large gain	Large gain	Resume and CV preparation were for me the best learning points.	academia and industry	-	Strongly agree	Agree	-	That these is more besides work	More besides work	-
3	2020-12-15 11:38:37	2020-12-15 12:29:55	anonymous		Physiology	Very large gain	Large gain	Large gain	Moderate gain	Very large gain	Very large gain	Very large gain	Very large gain	Very large gain	Very large gain	I learned that there are so many career paths and there are no right or wrong ways to pave out your career.	consultant, starting business, medical affairs	This course has definitely provided me with the tools to go out and find different opportunities. Although I am still nervous and uncertain about the future, this course has helped me gain more confidence in searching for different tools and opportunities	Strongly agree	Strongly agree	This course has taught me that there are many doors and many paths that can be taken to reach my goals, there is not one finite path that everyone has to take to be 'successful' and that there are a lot of factors that go into your career and what you want to do. There are a lot of tools available and you just have to look and take that step.	I learned that it is important to have a balance, that I can have a personal life outside my professional life, I think it's hard when your whole academic training is a lot of studying and it's sometimes difficult to see beyond the books, but I think this course has really helped me to realize that there are other things other than studying and research that can being be joy	It has definitely made me more confident and open about different career paths. It has also made me realize that there are so many different careers that are out there and it also made me feel not alone when hearing from other students in the class too.	I haven't taken this course when it was in person, but I do feel that despite the circumstances, this course was carried out very well.
4	2020-12-15 23:50:32	2020-12-16 00:27:04	anonymous		Physiology	Moderate gain	Small gain	Moderate gain	No gain or very small gain	Moderate gain	Small gain	Moderate gain	Moderate gain	Moderate gain	Moderate gain	I learnt more about the importance of presenting yourself in a more professional way and also to think more about the future plans and realizing that I should actively shape this.	post-doc, science journalist.	It was good for me to realize how I should present myself. What I found difficult was that I felt sad and pressured by the fact that I feel like my accomplishments so far are not enough.	Agree	Agree	I got the insight that there is a possibility that I would like to switch my career into a non-scientific one.	I got the insight that it is important to try things out, whatever I would see as a possible future career path and that it is essential to spend time on things that make you feel good and that this is the whole purpose of doing it (the book 'designing your life' was very useful I think).	A little bit negative in the way that I felt like I have not achieved enough yet.
5	2020-12-16 01:14:04	2020-12-16 01:20:33	anonymous		Physiology	Large gain	Moderate gain	Moderate gain	Moderate gain	Moderate gain	Large gain	Large gain	Large gain	Moderate gain	Large gain	I learned that people are very willing to have informational interviews with you if you ask. Furthermore, I learned about the multitude of careers beyond academia.	This class has made me consider science consulting and this is something I didn't think about before.	The class made me really think about what I want from my PhD and how these will apply in future jobs.	Strongly agree	Strongly agree	It provided me with more knowledge about different career paths and how I can get more information about these career paths.	I learned how to better maintain work/personal life balance.	N/a
6	2020-12-14 20:28:54	2020-12-16 12:57:16	anonymous		Physiology	Large gain	Moderate gain	Moderate gain	No gain or very small gain	Large gain	Moderate gain	Large gain	Moderate gain	Large gain	Moderate gain	Networking and informational interviews	Clinical research manager, clinician	na	Agree	Agree	Networking shouldn't have to be hard. Think of it as asking for directions.	Try not to think that your personal life exists in a separate vaccum than your professional life. They are weaved together and you should make decisions regarding both keeping both of them in mind.	N/A
7	2020-12-17 10:45:42	2020-12-17 10:49:31	anonymous		Physiology	Moderate gain	Moderate gain	Moderate gain	Moderate gain	No gain or very small gain	Large gain	Very large gain	No gain or very small gain	No gain or very small gain	No gain or very small gain	Knowledge on careers in and outside of academia	Academia, medicine, industry	I am excited about future possibilities	Agree	Agree
8	2020-12-17 19:25:36	2020-12-18 09:12:58	anonymous		Physiology	Large gain	Large gain	Very large gain	Moderate gain	Very large gain	Large gain	Large gain	Very large gain	Very large gain	Moderate gain	I learned about first-hand information from people who kindly shared their professional experiences, and improved practical communication skills through the class discussion, presentation and after-class assignments, and overall, have gained a deeper perspective about my graduate professional development.	I am considering about the clinical physician in Department of obstetrics and gynecology, researcher in biotech companies, or a more academic pathway like the postdoc in the research institutes.	I have not yet sufficiently and very seriously considered about my career pathway after graduation. As a first-year student, it is not very urgent for me to make some decisions but maybe I should focus more on my career plans and can make early preparations even in a not very formal way.	Strongly agree	Strongly agree	There are really many small choices about the career options and it is more likely to gain the unexpected harvests if I start to build my professional network.	I will be more sensitive about job-related information especially connected well with my actual situation and focus more on the communications about the professional development aspect.	I think that I have accumulated important experiences under multiple simulated conditions of professional pathways and thus may not gained much anxiety with the relevant careful preparations previously made.	It is relieving to see friendly faces and have live communications during the social distancing time thanks to this online course.
1	2020-06-15 21:55:42	2020-06-15 22:01:32	anonymous		Physiology	Large gain	Moderate gain	Moderate gain	NA	Large gain	Small gain	Large gain	Moderate gain	No gain or very small gain	Small gain	That there are many options and GPD has provided me with an avenue to begin exploring	I m not sure, but at least I know it s not only Post-doc and med school	There s a lot of unknowns... I m usually not the type that plans because I am not exactly afraid of unknowns...so I m pretty chill	Strongly agree	Agree	It s hard right now, but it s hard for everyone	Not really	Not really
2	2020-06-17 14:59:58	2020-06-17 15:15:55	anonymous		Physiology	Very large gain	Very large gain	Very large gain	Large gain	Very large gain	Very large gain	Very large gain	Very large gain	Large gain	Very large gain	networking is the most important factor in getting a job		I lack confidence because my scientific skills might not be even considered if I do not have enough networking skills. It seems like networking is even more important than my knowledge and education, and it makes me feel uncomfortable.	Strongly agree	Strongly agree	There are always more options than I think	I need to be more sociable to be able to expand my network!	More confident	I think the course was managed as best as we possibly could, considering the situations
3	2020-06-18 10:57:49	2020-06-18 11:02:14	anonymous		Physiology	Large gain	Large gain	Moderate gain	Moderate gain	Large gain	Moderate gain	Large gain	Large gain	Moderate gain	Small gain	The variety of science-based careers outside of academia	Education and knowledge translation in industry		Strongly agree	Strongly agree				Very well delivered and engaging for an online class!
4	2020-06-18 11:00:10	2020-06-18 11:06:15	anonymous		Physiology	Moderate gain	Large gain	Large gain	Moderate gain	Moderate gain	Small gain	Large gain	Large gain	Moderate gain	Large gain	Different non-academic career options and which would fit my skills and interests. Also how to better write for and present to a lay audience.	A career in medical affairs; either Medical Science Liaison or Medical Education Specialist.	I feel more confident of what career would make me happy in the future and fit with my goal of a balanced work and family life.	Strongly agree	Strongly agree	What skills I have and which careers will match.	I have a clearly goal of the things I want to achieve personally.	Yes, helped me to be less stressed about my future.	It was a comfortable experience to take it online and gave me something positive and school related to focus on during COVID-19.
5	2020-06-22 09:54:19	2020-06-22 10:01:22	anonymous		Physiology	Moderate gain	Moderate gain	Moderate gain	Moderate gain	Large gain	Moderate gain	Moderate gain	Small gain	Moderate gain	Small gain	it encouraged me to network more and utilize LinkedIn. To strengthen connections with people I know and present myself more professionally.	Industry or consulting	I will keep an open mind for opportunities that come my way. But I will take these skills from the class as much as I can and try to actively search for more opportunities.	Agree	Agree	The usefulness of tapping into your network and building it.	I need to find a job with a nice work life balance!	It did help me become more confident in reaching out to my networks and actively look for opportunities.	thank you for offering this!
6	2020-06-22 11:42:17	2020-06-22 11:42:23	anonymous		Physiology	Very large gain	Very large gain	Very large gain	Small gain	Very large gain	Very large gain	Very large gain	Very large gain	Very large gain	Very large gain	Overall, this course taught me to be ready to apply for jobs after my Ph.D. I am more confident about how to write a resume and cover letter. Also, networking does not seem as scary anymore.	Outside of academia	Since I still do not know what I want to do after graduation I can still get a bit tense about it. However, that is not because this job did not help a lot. I am not nervous about how to find a job and apply for that job when I finally do find a path I want to take.	Strongly agree	Strongly agree	That it is okay to not have found your path yet and we will all find it. It is okay to not continue in academia and also to take your personal life or interest in it.	A work-life balance is very important to me. I think I gained more insights into my professional life as I have always been sure that my personal life and my family is very important and I will need a job that can be a balance.	I feel more comfortable and ready when I graduate. I think it overall made a positive effect.	It was actually really great to have this course during the pandemic! It made it seem like we had a purpose every week to complete assignments and have the course on Fridays. I think it helped me a lot and made me more focused. Helen also did a great job and even though it is hard to present or network on zoom it was not a problem.
7	2020-06-22 16:09:12	2020-06-22 16:09:20	anonymous		Physiology	Large gain	Small gain	Moderate gain	No gain or very small gain	Small gain	Small gain	Very large gain	Large gain	Moderate gain	Very large gain	I learnt a lot about careers outside academia and some planning for the future skills. It was very eye opening and important skills to think about and plan for.	Post doc, pharma, consulting, government, think tank. Very unsure, but open to many different things.	I'm very excited for the future and the different career options open to me. At the same time, I feel quite scared and worried because the future seems scary when you're unsure about the 'right' steps.	Strongly agree	Strongly agree	That there is many options out there for me.	That it is possible to have a good work life balance in some jobs, but not all. But it is possible to build your career around what you want from your personal life.	It caused me a good amount of stress to think about my future, but I am really happy that I did. I went full circle from panicking and not knowing what to do, to accepting that it would take time to figure out my future. I enjoyed the classes and I think overall it had a possible effect on my wellbeing.	I appreciated being able to take this course during the pandemic and complete the academic requirement and to have some social interaction.
8	2020-06-23 08:54:18	2020-06-23 09:03:55	anonymous		Physiology	Large gain	Moderate gain	Small gain	Moderate gain	Large gain	Moderate gain	Large gain	Very large gain	Moderate gain	Large gain	One of the biggest things I took away from the course was writing a strong cover letter and resume. I also gained a greater appreciation for networking.	My primary career focus is a postdoctoral fellowship, however after this course I have become interested in other possibilities such as a career in industry or integrating science and business.	This course has allowed me to spend more time thinking about future careers and made me realize that it is something to start doing well before graduating to ensure a smooth transition. There are a number of options to choose from which excites me but it will be a difficult tasking narrowing down to choose one as an immediate next step.	Strongly agree	Strongly agree	The biggest insight was the importance going forward of networking to get my work out there and for getting job opportunities, which is something I have not been strong on so far.	I gained insight into the fact that I should try to find excitement and positivity from the process of doing my career as opposed to an end goal or position because there will always be some new goal to be had once you achieve your current one.	It gave me more confidence going into the job market which is something I will be doing soon, so I feel I have a better sense of what to expect and what I need to do to be a competitive candidate.	Taking this course while I wasn't able to be in the lab doing research was a great use of time and I don't think I lost anything doing it virtually.
9	2020-06-25 11:31:49	2020-06-25 11:53:04	anonymous		Physiology	Large gain	Moderate gain	Moderate gain	No gain or very small gain	Large gain	No gain or very small gain	Small gain	Moderate gain	No gain or very small gain	Small gain	I was able to brush up on some of my necessary career skills, like improving my resume and practicing my scientific writing for a general audience. The course gave me the push to venture into networking and start me taking steps to prepare for what to do after my PhD.	Principal Investigator at a University, Teaching Stream Professor at a University, Government or Not For Profit Research Director or Science Liaison	This course gave me some tools and materials, but putting them to use is another step. This is why I do not feel prepared. I also believe that difficulties with thinking about career options comes from a place of anxiety that cannot be solved with professional development.	Agree	Agree	This course did not help me decide what I want to do, nor did it provide me with options I did not know about, but I did enjoy listening to the guest speakers share their career paths. It makes it easier to envision my own career trajectory.	None	It was stressful to think about career choices, but overall useful. I would have to go through the stress of thinking about my career at some point, so it was better to go through that stress in a structured way than have to do it alone.	It was very useful to take this course during stay-at-home times, when I was not also doing in lab work. I think I would have been far less enthusiastic about my assignments (especially the odyssey plans and creating the scientific summary figure for a general audience) had it meant I was taking time away from my research to do it.
10	2020-06-25 18:36:32	2020-06-25 18:48:26	anonymous		Physiology	Moderate gain	Moderate gain	Moderate gain	Large gain	Large gain	Moderate gain	Very large gain	Large gain	Large gain	Very large gain	One of the greatest things I learned from GPD was the variety of jobs outside of academia, and some strategies to create and maintain connections through LinkedIn and in-person. This has given me confidence and reassurance as I move through my professional life.	I would like to become an MD, using my research experience to inform policy or clinical decisions.	I am excited to use the skills gained in the class to continue expanding my network and exploring different skill sets and experiences, even if I’m not entirely sure where they will lead me!	Strongly agree	Strongly agree	I learned that a PhD is a tool and experience that can be used in many ways outside of academia and more specifically, bench science.	I learned that it’s ok to prioritize other components of your life when making decisions.	This course gave me more assuredness in my future, and much-needed perspective.	This course was a very welcome endeavour during the pandemic, it was a highlight of my weeks!
11	2020-06-22 21:24:40	2020-06-26 11:01:50	anonymous		Physiology	Very large gain	Small gain	Moderate gain	No gain or very small gain	Large gain	Small gain	Large gain	Large gain	Moderate gain	Large gain	GPD has been an extremely useful course. GPD provided very practical steps for how to go about networking, so it does not seem as daunting as it used to. I also learned about potential careers and concrete actions you can take to learn more about them and set yourself up to be a great job candidate. I learned how to frame my thinking about success and to enjoy the journey instead of stressing abo…	Research and development in a biotech firm or in science policy	The uncertainty around my future career does still make me a bit nervous, but I feel better equipped to deal with finding the right path and more confident that things will work out, even if it is not exactly how I imagine it right now. GPD is definitely a valuable course that will prepare me and my fellow grad students for the future.	Strongly agree	Strongly agree	I haven't quite figured out what I want to do after grad school, but I will use the strategies I learned to narrow down my possibilities.	I want to prototype and try out new activities and interests that I have thought about but delayed doing.	I have a brighter outlook on what the future will bring and I think I have shaken off some of my "imposter syndrome".	I thought it was run very well. It was nice that we could still have small discussion groups through video chat, though of course you don't get to know everyone. It also served as a productive distraction from the pandemic and quarantine.
12	2020-06-26 14:34:12	2020-06-26 14:36:25	anonymous		Physiology	Very large gain	Large gain	Moderate gain	No gain or very small gain	Large gain	No gain or very small gain	Large gain	Large gain	Large gain	Large gain	Just was pushed to explore careers found this very beneficial learnt alot about the biotech industry	MSL	really enjoyed the course got alot out of it	Strongly agree	Strongly agree	Alot about what my options are going forward and how i ca go about meeting people and preparing for the next steps	gained a lot of understanding about how i want my career to give me the freedom in my personal life to have the things I value not be overwhelmed by my career	Improved it given me more confidence to network	really well done considering the situation
1	2021-12-02 10:01:50	2021-12-02 10:07:48	anonymous		Physiology	Moderate gain	Moderate gain	Moderate gain	Small gain	Moderate gain	Moderate gain	Large gain	Moderate gain	Small gain	Small gain	Networking skills and knowledge about non-academic jobs	academia, Pharmaceutical industry or Business related jobs	N/A	Strongly agree	Strongly agree	Networking is important	Work Life balance is important. Plan ahead.	Good
2	2021-12-02 10:08:01	2021-12-02 12:14:22	anonymous		Physiology	Moderate gain	Very large gain	Large gain	Moderate gain	Large gain	Large gain	Very large gain	Large gain	Large gain	Very large gain	Career directions after graduation Thinking about plans of my life Writing for lay audience	Researcher in a business company Scientific representative of a company Medical school	This course really got me thinking about my plans after graduation which was great.	Strongly agree	Strongly agree	I gained insights on the variety of options I have in my professional life and felt less stressed about my future.	After the class, I set my goal for my personal life which I never thought about before.	Yes. This course improved my overall well-being and I appreciate that.
3	2021-12-02 12:55:34	2021-12-02 13:09:51	anonymous		Physiology	Very large gain	Large gain	Moderate gain	No gain or very small gain	Very large gain	Small gain	Very large gain	Moderate gain	Large gain	Large gain	Networking can take different forms, and it isn't just walking up to someone and striking up a conversation. This is helpful for me because I am who didn't like the idea of networking, but now I realize networking is very important to securing a job and it can be done in different ways that I more comfortable with.	I am excited to complete my degree and enter the job market. I believe I will find a job that I like and will support me in living a fulfilling life.	I am because of the many opportunities that are available to me once I graduate.	Agree	Strongly agree	I learned that there are a variety of careers available to me once I graduate that I find interesting and I am not limited to an academic career.	I am not interested in sacrificing aspects of my personal life to achieve my "dream job". For example, I realize that pursuing an academic career would require me to move often, but I value my family and care about my significant other's professional goals as well. There are plenty of jobs outside of academia that I am interested in and also don't require me to uproot my life every few years.	It made me more excited for my life after completing my degree. It also gave me insight into things I can do during my PhD to position myself for a rewarding career afterwards.
4	2021-12-02 13:16:27	2021-12-02 15:54:24	anonymous		Physiology	Moderate gain	Very large gain	Very large gain	Small gain	Very large gain	Moderate gain	Moderate gain	Very large gain	Very large gain	Moderate gain	The most important skills I gained from GPD included effective communication (writing and verbal) with a general/lay audience. I also found the sections on resume and cover letter writing extremely informative and useful for future scenarios.	Although I am still uncertain of what my career post-graduation will look like, I am now more aware of my interest in pursuing a career outside of academia. I remain most interested in pursuing professional school.	Although I am still uncertain of what the future holds beyond graduate school, I am more excited than I was previously about the possibilities that await. I feel confident that there are many paths I may take and many different versions of a successful career.	Strongly agree	Strongly agree	I learned about the importance of networking as well as the true value of this graduate degree. I am now more aware of the possibilities that will be available to me post-graduation.	I always knew the importance of a work-life balance and at times believed I would have to sacrifice my career in order to have the personal/family life that I had always wanted. I now see that I can have both without compromising either, and that a successful career can look like many different things.	I believe this course was helpful in reducing the stress the accompanies career planning and goal setting.	Most of the classes remained in person throughout this semester. I felt safe at all times as students were spread out and always wearing masks.
5	2021-12-03 13:33:10	2021-12-04 16:05:27	anonymous		Physiology	Moderate gain	Very large gain	Very large gain	Small gain	Moderate gain	Moderate gain	Large gain	Very large gain	Large gain	Moderate gain				Agree	Strongly agree			sort of
6	2021-12-06 09:10:45	2021-12-06 09:17:19	anonymous		Physiology	Very large gain	Large gain	Large gain	Large gain	Very large gain	Very large gain	Very large gain	Large gain	Very large gain	Very large gain	GPD opened my eyes to the different approaches you can take when planning your life after grad school. All of the skills I acquired or further developed in the course will lighten the load and make it easier for me when choosing my career.	I am still split right now between sticking to academia, and going to work in industry after graduation. I think I need to do some further research and networking to decide.	It's exciting to know the different ways you can come to learn about career opportunities after grad school. Although it is a daunting and tense experience for a student to think of what's next, this course sure makes it a bit easier to decipher what is the best option for you.	Strongly agree	Strongly agree	It is important to network, research, get out there and learn, etc. There are so many positions that I didn't even know existed or that I qualified for.	It's definitely been made apparent to me the importance of a work-life balance through this course, and this has narrowed down the career options I may have (which is great).	I can safely say I feel more confident when it comes to taking the reigns of my life and directing myself where I need to go in the future.	N/A
7	2021-12-06 15:00:46	2021-12-06 15:14:27	anonymous		Physiology	Moderate gain	Moderate gain	Moderate gain	No gain or very small gain	Small gain	Small gain	Small gain	Small gain	Small gain	Small gain	I have learned some skills to write resume and cover letter, to networking, to present in front of general audience, as well as some knowledge on getting a job following graduation.	post-doc	This course brings me some options on future career, but i still have nearly no idea on where to go after graduation. And that makes me stressful.	Strongly agree	Strongly agree	networking will help a lot!	there is not just one pace	yes
8	2021-12-09 22:33:52	2021-12-09 22:41:15	anonymous		Physiology	Large gain	Moderate gain	Moderate gain	Small gain	Small gain	Very large gain	Small gain	Moderate gain	Large gain	Small gain	Communication skills and resume writing	Clinical embryologists	Finding a career that I am passionate for is important to me. This course helps me to expand future possibilities.	Strongly agree	Agree	My career options aren’t restricted to academia	Being proactive about what I want to do in the future	Yes	No, it was a great class setting
9	2021-12-13 12:54:51	2021-12-13 13:02:31	anonymous		Physiology	Moderate gain	Very large gain	Large gain	Large gain	Large gain	Very large gain	Very large gain	Large gain	Large gain	Moderate gain	I learned about professional self-presentation both to future employers and target audiences	Postdoctoral fellow, working in industry	I feel anxious about career prospect mainly because I have not decided what I want most out of a job, where I should live, work/life balance etc.	Agree	Agree	That there are many options for graduates outside of academia	That I need to overcome social anxiety etc in order to effectively network and communicate	Yes	Would have appreciated an option to attend by Zoom meeting
1	2021-03-29 10:08:42	2021-03-29 10:18:58	anonymous		Physiology	Moderate gain	Large gain	Large gain	Small gain	Very large gain	Small gain	Large gain	Very large gain	Large gain	Large gain	How to recognize your strengths in graduate school and develop hard and soft skills that will be applicable in any career field following graduation.	Science communications/ science writing	This course allowed me to gain a better understanding of the options I can pursue after graduation; however, I do feel like I will only know what I want to do after I "try it out" in a career position.	Strongly agree	Strongly agree	I learned that most people find their jobs through connections, so it is very important to be part of people's networks in order to gain similar opportunities, and this allowed me to really think about how I connect with professionals and how to strengthen my connections with them.	I learned that the "work-remotely" and "work-from-home" structure is very ideal for me and I would like to pursue careers that allow me to work from anywhere after graduation.	I liked that this course took me out of lab and lab work and let me focus on myself and my professional/ personal development. I feel better about graduation knowing that I took the time to explore my options and prepare for academic and non-academic positions.	It was very easy to attend virtually.
2	2021-03-29 11:20:52	2021-03-29 11:27:44	anonymous		Physiology	Moderate gain	Large gain	Moderate gain	Moderate gain	Large gain	Moderate gain	Very large gain	Moderate gain	Large gain	Very large gain	It is never too early to start networking and planning for your future career.	Outside of academia	I still have a few years before graduation but the course helped me understand what I need to do before I finish my degree in order to get a job that I want	Strongly agree	Strongly agree	Networking and informational interviews are very important!!! Don't be scared.	Personal life planning is a huge part of your future, include it in your life plan.	Helped me confront fears about networking
3	2021-03-31 10:29:50	2021-03-31 10:45:02	anonymous		Physiology	Moderate gain	Moderate gain	Large gain	Small gain	Very large gain	Large gain	Large gain	Large gain	Large gain	Small gain	I feel like I learned about the extend nature of possibilities for me upon graduation from my graduate degree. I think this course really does a good job at introducing you to a more positive outlook on your potential in science regardless of what field you enter	medicine (physician), MSL, but overall not sure	I think it is exciting all of the things that are possible, but what makes it a bit stressful is that because there are so many possibilities and things you feel like you should be doing that if they aren't getting done, it can feel like heavy weight instead of enjoyment	Strongly agree	Strongly agree	It gave me more options to consider, some I didn't even know about	that a career outside of medicine may be more suited to my passions and things I want to balance my work life with, also love the idea of "your career does not exist within a vacuum"	Not really	Definitely harder to do all of the networking and such when we aren't able to meet in person, but hopefully some of the skills I learned can still transfer when they start back up again
4	2021-03-31 12:50:41	2021-03-31 13:52:32	anonymous		Physiology	Moderate gain	Small gain	Moderate gain	No gain or very small gain	No gain or very small gain	No gain or very small gain	Moderate gain	Moderate gain	No gain or very small gain	No gain or very small gain	The value and importance of simplifying language so that it is understandable to a wide audience and the value or informational interviews	I'm veery interested in an industry job in consulting or potentially VC	The idea of shooting for a very competitive job is very scary	Agree	Agree	Things don't just happen, people don't just get lucky. Slow, steady, intentional work will get you where you want to be. Its scary to think about the future, but it's scarier to find yourself in the future and have regrets about a lack of preparation.	Nothing really. I know that work life balance is important but don't feel like I am at a place in my degree where I can take time to myself. It very much feels like my efforts are never enough.	It's helped me face my overwhelming anxiety about my future and has pushed me to be intentional about making connections to help me in the future.	It was really nice to have some interaction with other people.
5	2021-03-31 17:49:41	2021-03-31 18:00:46	anonymous		Physiology	Small gain	Very large gain	Large gain	Small gain	Large gain	Moderate gain	Large gain	Very large gain	Large gain	Moderate gain	The importance and skills to communicate my research to a general audience. Skills to improve my written job application.	Post-doc, scientific consultant	I agree that it is important to have a goal of what one wants to do after graduate study, but I believe we should always keep our options open, since the future is always changing, and we should always to open to other possibilities that we might not have thought of.	Agree	Agree	There are more options to possible future career that I thought before this course.	Maintaining a work life balance helps a lot in keeping myself passionate about my job, especially in research which takes years.	The course encourages me to start thinking about my future career early in graduate studies, which will relief a lot of pressure compared to if I only start thinking about it close to the end.	The instructor has made the course very smooth and interesting, yet maintaining the interactive style between students and instructor even with the limitation of the online format.
6	2021-04-12 12:03:56	2021-04-12 12:36:18	anonymous		Physiology	Moderate gain	Large gain	Large gain	Moderate gain	Very large gain	Moderate gain	Very large gain	Very large gain	Large gain	Large gain	How to better present skills I already have. Tools to explore possible future careers.	50\50 between academia and data science or some new tech company.	I am still positive about my future, even if I don't know exactly what I want to do. It can be kind of scaring, but i believe this course pushed me to think about what I want to do and what are possible pathways I haven't considered in the past. It also provided some tools on how to explore and plan these different pathways.	Strongly agree	Strongly agree	how to move from academia to non-academia, the type of skills companies look for. possible careers I did not know before.	that sometimes phd students underestimate their competences	I don't know. For sure I found comforting that basically all grad srudents share the same worries about the future.	On one hand it would have been nice to meet personally my peers and the instructor. I value "real" meeting very much. On the other hand, I think it was really well structured and gave participants lot of flexibility
7	2021-04-12 13:14:31	2021-04-12 13:22:29	anonymous		Physiology	Moderate gain	Very large gain	Very large gain	No gain or very small gain	Very large gain	Large gain	Large gain	Large gain	Large gain	No gain or very small gain	I learned about compency skills and how to tailor my resume to better suit the job description/what the employer is looking for in a potential employee.	Medical science liason or a job in industry	I feel both excitement and fear of what the future holds since it is so competitive out there and hard to stand out amongst all the other great graduate students who have worked just as hard as me to get to where they are.	Strongly agree	Strongly agree	That I have more than one potential goal in life career-wise/there are more options instead of just being a post doc	N/A	It helped me gain a bit more confidence about my future career, but not too much to be honest.	Was very difficult because I wasn't able to sit in every lecture since it is during my shift at the lab, so I missed a lot of the content. Since there aren't too many students, I would do a poll of when the best time is for the majority of students since this is an important graduate course.
8	2021-04-12 14:28:54	2021-04-12 14:36:30	anonymous		Physiology	Moderate gain	Moderate gain	Moderate gain	Small gain	Moderate gain	Moderate gain	Moderate gain	Large gain	Moderate gain	Large gain	Different ways to look for a job	Still not yet decided	I have no idea what my future could be but I have faith that it'll always be full of surprises	Agree	Agree	N/A	N/A	No	It's still well designed and organized. Thank you!
9	2021-04-12 14:38:46	2021-04-12 14:47:08	anonymous		Physiology	Large gain	Moderate gain	Small gain	No gain or very small gain	Small gain	Very large gain	Large gain	Moderate gain	Very large gain	Small gain	I learned that there's nothing wrong with incorporating your personal life into building your career, because you're not just building a career, you're building a life.	Academia, IP consulting/patent agent	The academia situation seems fraught but this course gave me some confidence to be flexible in the future.	Agree	Agree	I gained insight into a career that I hadn't been considering before, IP law.	That it's not a betrayal of your dreams to incorporate your personal life into your career decisions	I feel more equipped to pivot in the future of my career.
10	2021-04-26 16:44:30	2021-04-26 17:19:04	anonymous		Physiology	Large gain	Moderate gain	Large gain	Moderate gain	Very large gain	Very large gain	Very large gain	Very large gain	Very large gain	Very large gain	I have learned more about careers after my graduation and I start to think about many chances. Also, I have learned how to plan for my next five years. I have learned how I can explain my research to public.	I think either academia or medical writing	this course guide me to think more about my future possibilities	Strongly agree	Strongly agree	I gained	The insight I gained that I have to plan very well for my next five years and I have to put more than one option for every thing I need.	Yes. The course helped me to change some of my ideas about future career
11	2021-06-01 12:11:10	2021-06-01 12:21:48	anonymous		Pharm Sci	Large gain	Large gain	Very large gain	Very large gain	Very large gain	Very large gain	Very large gain	Very large gain	Large gain	Very large gain	I believe GPD teaches you how to think about future plans -Career wise- and how to be strategic approaching them	proabably outside academia	I lack confidence because I don’t know what my occupation will be.> I feel life after grad school will be a lot about experimenting just like grad school but the key to success here si to know quickly if this is the best career decision for you and try to build yourself in it or shift gears quickly to something that aligns with your interests.	Strongly agree	Strongly agree	how to strategically approach your goals, don't aim too high without a solid plan or too low ignoring your true potential. Always have a plan and a back up plan!	N/A	it was a good practice to leave science behind for a bit and focus on what do in real world after graduation = D	As stated before, would have loved to have this course in person but the instructor did an amazing job regarding the current situation.
12	2021-06-01 16:34:01	2021-06-01 16:39:36	anonymous		Biochemistry	Very large gain	Large gain	Large gain	No gain or very small gain	Large gain	Small gain	Very large gain	Very large gain	Very large gain	Large gain	I learned how to market myself for a future job, and I learned how to successfully network with industry professionals.	I am interested in government research labs, biotechnology companies, and start-up companies.	n/a	Strongly agree	Strongly agree	I know that I will be able to use the skills I learned during grad school in a non-academic job setting.	I realized that maintaining a good work-life balance is key to being successful and happy.	This course helped ease my anxiety of graduating and finding a non-academic career.	The course would have been better in person (i.e. for the networking event).
13	2021-06-02 11:43:45	2021-06-02 11:51:57	anonymous		Other	Moderate gain	Small gain	Small gain	Small gain	Large gain	Moderate gain	Moderate gain	Large gain	Moderate gain	Moderate gain	Improved understanding of strategies to write resumes and cover letters, network, apply for hidden jobs, time management, working with supervisor, among others	Many options in academia or industry, working for a startup or starting a company	Looking forward to what future brings	Agree	Agree	Better understanding of how to seek out and apply to positions	Better understanding of time management, work-life balance, and organizational skills	Hard to say, sometimes the assignments created stress, but the strategies taught also relieved stress, so would say the net effect is neutral - time will tell if strategies create improved wellbeing through helping to achieve great opportunities in future	Was nice to have lectures recorded on YouTube so can watch or rewatch anytime
14	2021-06-01 11:36:38	2021-06-08 12:02:43	anonymous		Laboratory of Medicine and Pathobiology	Moderate gain	Large gain	Moderate gain	Small gain	Large gain	Large gain	Large gain	Large gain	Large gain	Moderate gain	GPD was a great opportunity for me to get out of my comfort zone! Being able to communicate my research in a big audience and having constructive feedback after helped me in so many levels. The main take-home message for me though was the initiative to start reaching out people from different background and ask for informational interviews.	It's hard to say, cause I realized how many options I have after all. I think I could see myself out of academia but I am not sure what path I should follow.	GPD opened my horizons and helped me realize that there are so many options out there after I graduate. However, since I started figuring out what my skills are and what career I want to pursue, I feel overwhelmed and more anxious. The possibilities are there but I am not sure how to be involved and build my resume with meaningful connections. I am not sure where to start and that boosts my lack …	Strongly agree	Strongly agree	Opportunities are there but you have to get our of your comfort zone and chase them.	You can still have a great career and be a successful graduate student without compromising the wellbeing of your personal life.	Not really	I would like to have been more connected with the people who joined this course. Since we log in 10min earlier and have a break during the zoom call, we could have a "coffee break" and get to know each other out of the scope of our studies.
1	2022-04-06 12:22:33	2022-04-06 12:38:26	anonymous		Physiology	Large gain	Large gain	Very large gain	Moderate gain	Very large gain	Large gain	Large gain	Large gain	Large gain	Large gain	A lot of skills of general presentation and writings for the lay audience. as well as lots of useful experience for resume making.	Probably academic	No expansion	Strongly agree	Agree	Be more aware of the other possibilities.	Realized more of the importance of personal happiness.	Make me clearer and therefore make me feel safer.	I think the current format are good.
2	2022-04-06 13:07:35	2022-04-06 13:19:48	anonymous		Physiology	Small gain	Moderate gain	Moderate gain	No gain or very small gain	Large gain	Small gain	Large gain	Very large gain	Moderate gain	Small gain	How to effectively market myself as a professional and leverage my core competencies as transferable skills.	Scientific communication, research and development, or teaching stream professor	Following this course I feel much more confident in my future career options.	Agree	Strongly agree	I've significantly broadened my scope regarding potential career paths following graduate school and have realized I may have a greater interest in careers outside of academia than I originally thought.	Through this course I was able to reflect on how I prioritize aspects of my personal life, most notably various personal relationships, when thinking of career opportunities I may wish to pursue in the future.	This course was very reassuring in the fact that my anxieties over career development post-grad are shared amongst many of my peers and allowed me to connect with my peers on significant topics and life events outside of academia.
3	2022-04-06 14:15:30	2022-04-06 14:40:45	anonymous		Physiology	Moderate gain	Very large gain	Very large gain	Small gain	Very large gain	Very large gain	Very large gain	Very large gain	Very large gain	Moderate gain	This course helped me gain insight into all the career options I have available and the best way to rank those options (how to consider life outside of work as a factor in decision making). It also taught me the key differences between a resume and a CV.	- Industrial post-doc - Academic post-doc - Working in R&D for a pharmaceutical company - Medical liaison	This course has helped me start to plan my next steps and career goals, but much more planning and decision making needs to happen before I can feel confident in my choices.	Agree	Agree	Networking is important!	Work and life balance is important to consider when planning your career.	It relieved my anxiety by allowing me to understand all my options and how to go about planning my career.	In-person classes towards the end were more engaging.
4	2022-04-06 16:33:46	2022-04-06 16:34:10	anonymous		Physiology	Large gain	Large gain	Large gain	No gain or very small gain	Very large gain	Large gain	Very large gain	Very large gain	Moderate gain	Very large gain	I gained lots of knowledge on non-academia jobs and resumes and cover letters for the application.	Post-doc or research associates in academia.	The skills I’m getting from graduate school would be good for academic and non-academic jobs, so there are lots of opportunities, and I don’t have to be very sure what I want to do for my career just yet.	Agree	Agree	There are lots of options in and out of the academia.	Nothing in particular.	Not much.	It is a bit difficult but the zoom features helped with discussions a lot.
5	2022-04-06 19:03:33	2022-04-06 19:13:51	anonymous		Physiology	Moderate gain	Large gain	Very large gain	NA	Small gain	Large gain	Large gain	Very large gain	Small gain	Moderate gain	I learned important skills for career searching/applications as well as strategies to network ans discover about different opportunities.	I believe either academia, a scientist position in industry, or careers in science communication are all potential career paths.	I lack confidence because I do not have a clear idea of what my occupation will be. However, I am working to focus more on how I can prepare for several different, potential futures.	Strongly agree	Strongly agree	I have started to consider other career paths outside of academia for the first time.	The importance of enjoying what you do.	N/A
6	2022-04-07 14:19:31	2022-04-07 14:26:17	anonymous		Physiology	Moderate gain	Moderate gain	Large gain	NA	Very large gain	Very large gain	Very large gain	Very large gain	Very large gain	Moderate gain	I learned about how to create resume and cover letter using the CAR statement, and I also learned about the importance of Linkedin.	I still don't know.	I am still in the early stage of my Ph.D.	Agree	Agree	Plan ahead	Accept failure	Yes	I like the online lecture better than in-person
7	2022-04-07 15:44:01	2022-04-08 09:54:30	anonymous		Physiology	Very large gain	Very large gain	Very large gain	Very large gain	Very large gain	Very large gain	Very large gain	Very large gain	Very large gain	Very large gain	1. By taking lectures given by Prof. Miliotis and several guest speakings, I get to learn different professional direction and their pros and cons, within or out of academia, which is a very rare and beneficial chance (especially for a newcomer/international student like me). 2. Useful networking and professional skills. Like the Linkedin, Odyssey Plan, resume/CV/cover letter, how to find a job p…	Try to be a scientist/professor in academia.	1. For “I believe this course will help me be successful in my career, no matter what it is”, in this course, I get to learn different professional direction and their pros and cons, within or out of academia, by taking lectures and talking to the guest speakers, which is a great chance for me to get more prepared for my career. 2. For "The skills I gain in graduate school will be useful both in …	Strongly agree	Strongly agree	Try to be connected, and pay more attention to the communication and documentation (like CV/resume/cover letters) skills. More importantly, get clear the requirements of the job position I am interested in early and keep working hard to meet these requirements.	Be open-minded. Always try to listen to suggestions from different angles and backgrounds.	Of course. It makes me have a clearer understanding and planning of my future, which saves me a lot of time and releases a lot of pressure.	Now the course organization is perfect for me. Since the course is given both online and in-person, I think it is the best way during the COVID-19 pandemic.
8	2022-04-08 13:36:28	2022-04-08 13:47:21	anonymous		Physiology	Very large gain	Large gain	Large gain	Moderate gain	Large gain	Small gain	Very large gain	Large gain	Large gain	Large gain	I learnt a lot about how to navigate my next steps, and resources that I can use to become successful after my PhD.	- scientific writer - lecturer - research and development scientist - medical advisor - medical science liaison	I am very early in my PhD, so I find it difficult to be confident about my future career prospects. I am encouraged by GPD, however, as it navigated me in the right direction of how to start being excited about this.	Agree	Agree	It certainly gave me some confidence about what opportunities are out there awaiting for me after my graduate work. This course made me realize that theres so much beyond the graduate degree that is sometimes forgotten.	I learnt more about the importance of balance between my personal and professional life	It made me feel more at ease regarding my next steps and made me feel quite hopeful.	The in person portion of this course was a lot better than the online portion. I would have liked to have more interaction with speakers.
9	2022-04-19 20:59:34	2022-04-19 21:14:54	anonymous		Physiology	Large gain	Large gain	Large gain	Moderate gain	Very large gain	Moderate gain	Large gain	Very large gain	Very large gain	Moderate gain	how to communicate personal attributes and work experience effectively in written and oral format.	consulting	This course provided me with opportunities to explore career beyond academia. I feel more confident in embarking new adventures with the skills I learned from this course	Strongly agree	Strongly agree	I am more comfortable with the idea of networking	I feel more hopeful about my future	Yes, I am more motivated to try new things	The hybrid format was nice
																Strategies to minimize the difficulty of pursuing a non-academic career, marketing myself as a professional and not just a student, improved understanding of how life circumstances can and should be factored into career choices, new potential career paths to learn more about, strategies to learn more about careers I am considering	academic (post-doc), industry data scientist	Though I have uncertainty about what will actually happen after graduate school, I feel that the course has made many of the possible outcomes seem less mysterious and more achievable. I believe I am building many valuable skills in my program and I'm looking forward to whatever comes next.			I have always been focused on nurturing my marketability for academic positions, but have seriously neglected the non-academic side. This course has given me significant motivation to try and grow as a more well-rounded individual that would succeed in both academic and non-academic paths.	I should not just ignore my personal life for the sake of trying to maximize my chances of securing an academic position. Career choices and life circumstances go hand in hand.	Definitely yes. Being a graduate student can be stressful but this course, despite being a little corny at times, was always a positive part of the week. Dr. Miliotis did a good job of making me feel motivated and reassured about the things that may come following grad school.	I don't think the pandemic really had much influence on the course experience.
																I learned a lot from the GPD including writing a proper resume, approaching professionals, and making myself more professional during career seeking. Also, I heard different stories from individuals from both academia and industry.	I probably will pursue a career in industry.	I have not yet made desicion on which path should I go for because there are so many possiblilities. However, the knowledge and practice in this course can definitely help me with the future career.			After doing a PhD, seeking a position in the academia is not the only option. There are still a lot of possiblities we can try.	The odyssey plan is a great tool to plan a personal life.	This course taught tons of useful tips and practice that can be implemented in the research or daily life. Additionally, it relief some of my stress for the future career development.
																A few strategies to create a concise resume and directed cover letter	I hope to transition outside of academia into a policy role in the provincial or federal government. Alternatively I think I would work as a scientific strategist/consultant in private industry.	I believe during the course of my degree I will have opportunities to build a skillset that will support me toward a career I eventually pursue, but there are many uncertainties and ongoing pressures so thinking far ahead feels daunting.			Only just to reaffirm that I do not want to pursue a career in academia.	None.	Not significantly, but I did find many of the assignments unnecessary and time-consuming, which added to an already stressful schedule.
																Nothing! The course was an absolute waste of time, and actually took time away from me that I could have otherwise put towards my career and gaining skills that I needed. As a PhD candidate, in my late 20s, I should be considered a professional. Yet, we spent hours in this course talking about "email signatures", "how to make a linkedin profile", watching youtube videos, and being talked down on …	Data analyst, senior scientist.	I came into this course knowing exactly what I want to do and how to get there. I had outline steps on what to do, and I feel prepared and confident. This course took time away from me doing those things. This course treated me like I was a high school student, and made me take a quiz to try to figure out what my next steps are. The way this course stands, it should not be mandatory for professio…			None. This course took time away from my pursuit of professional life.	None.	It added stress I didn't need, and I didn't get anything out of it. So I think if anything, it negatively affected my overall wellbeing.
																skills such as networking and resume writing, as well as thinking more broadly about career options	clinician scientist remains most likely career option, but good to know there are alternatives I could be equally happy to explore if that doesn't work out	Still suffer with imposter syndrome and everything might come crashing down... but generally hopeful and optimistic			Other potential avenues to explore	Lots - many of the skills about decision making and prototyping apply to personal life also... this was great.	I think I learnt some useful skills for the future that I am sure I will call upon when the time comes, and similarly be able to share with others	No
																CAR statement, odyssey plans, informational interview and 3MT	R&D or MSL	Uncertainty of getting a job after graduation certainly is worrisome. With the skills we learn i am confident we will be employed in the near future			Network more!!	Set goals and work towards them	Absolutely. It is very useful	Nope
																I learned all the tools that are available to me for networking and actually getting a job. I learned all the available career paths.	I think this class proved that there's no one right career choice after graduation. As a graduate from the department of physiology, I see potential careers in academia and private industry.	the unknown is obviously very scary, but it is re-assuring hearing the stories and life decisions made by the very successful guest lecturers that came in			I learned that there is no linear way getting to an end point. This meaning that we have the freedom to carve and make a path of our own of what we envision the future to look like.	It showed me that I should have initiative for planning my future. This includes starting to network and build connects at an early stage.	I think this course made more relaxed about my future with the amount of re-planning that was done and the mock job applications. Being able to talk to professionals in the field and our classmates was a nice way to socialize and gain insight.
																This class guides me to optimize my career goals and gives me good advice on how to be prepared for new job interviews, thinking about alternative plans for my career. It also gives me the opportunity to reflect on my own personal goals, as well as both my strength and weakness.	Academia	I am more prepared for my career than before, and I believe what I have learned from this class will help me succeed in the future.			It won't be easy but I will keep up	n/a	n/a	It's okay as we had most of our classes in person, it's good to see people and I like the discussion vibe
																I learned how to make myself a more attractive candidate for potential careers and how to find those careers.	Biotech, mecidine, many other fields unrelated to my studies	While thinking about the future is stressful, I do still look forward to seeing whats to come.			I learned more about my professional value	NA	I think it helped make things clearer	NA
																How to properly present myself when writing my resume and cover letter. How to network and approach people to do informational interviews.	I learned about how many options I have with my degree				I have a lot of options available to me	Balance is important	N/A	Did not impact much
																- the sheer amount and unique career paths that exist outside academia and industry - to value the skill set you want to utilize in your career rather than a specific job title - CARS statements + all the nitty gritty details of a resume/CV - how to improvise whenever	- research (industry/academia), communications, bio-tech, startup life	There's only so much you can plan and it's okay to not know exactly what you'll be doing in the future. But this course has given me some tools to at least try to navigate future options and that makes me more hopeful than pessimistic.			That there are more options than you think and its all about transferrable skills.	it's okay to be confused and to not have it all figured out! KNowing what you don't like is just as important.	It made me very excited to attend class each week (which is a huge statement given that majority of my classes in undergrad felt forced)
																Learned a lot about industry careers and how to go about obtaining them	Doctor (medical school) perhaps something in the healthcare industry and marketing? related to mental health and kids? Nana knows i’m all over the place for my alternative plans HAHA	I think that my confidence definitely doesn’t stem from my career stability but i’m definitely working o n feeling comfortable with whatever direction my career takes me in the near future			I learned what my options were outside of medicine that fulfil all of the things i’m looking for in my life!	I learned I need to do a bit of soul searching haha! Figure out my priorities and what plan B is if not medicine right away	Yes! Definitely made me feel a little more comforted about my future	NA, didn’t really affect ys
																I learnt a lot about career opportunities available to me after the master. Although I am thinking of staying in academia, I was really happy to learn about opportunities outside of academia as well, as this topic is usually less covered. I also learnt how to write a resume using CAR statements, and how to talk about my research to a broad audience (mini-talk presentation). Finally, all the links…	I intend to pursue a PhD after completing my Msc and to stay in academia. However, I am also open to working for a biotech/pharma company after the PhD.	I don't know what my occupation will be after the PhD. This does not worry me, I'm on the contrary excited about all the possibilities that I will have and hopeful that I can do something I love. I'm more worried/less confident about the lack of job opportunities in general, and hope that I can find a job quickly after graduation, regardless of the path I choose to take. However, I feel like GPD …			I already knew what I wanted to do after my Msc, but the course provided me with resources about career opportunities in and outside of academia, which will probably be helpful at a later stage of my career.	N/A	I wouldn't say it had a direct effect, but it provided information on a topic that can be associated with stress, and may therefore reduce stress related to professional development in the future.
																The odessey plans helped shape a different perspective on my future career that I never thought of before.	Academia (Professor), Biotech (Scientist, analyst, advisor), Medical Liason	I am worried about my future career placement especially with the decreasing job market.			New perspective on future career options	New perspective on what I can do in the future (odessey plans) - this really changed my life	Yes	N/A
																The ability to speak meaningfully to a group on non-scientists and be able to effectively network with others.	Medical Advisor - Medical Science Liaison (MLS)	I feel confident and ready to move on after graduation.			Insights into what I want to do later, knowing that the MSL route is within my grasp.	Regarding my communication skills, more growth.	N/A	N/A
																I learned to not prematurely close your mind to opportunities, and to be open to what comes your way so that you are better prepared to make big decisions.	I think after graduation I will pursue to be a scientist in industry.	Thinking of the future fills me with equal excitement and fear, but I feel this course did help make me feel more prepared to face what is to come.			I gained insights into what I need to improve on.	I gained insight about what more I could be doing.	N/A	N/A
																Networking is important for career development. Life is way more than career	Academia	I think there are somethings that should be done regardless whether a precise future plan has been defined. For example, we must fulfill our existing responsibilities first			1. Important to network 2. Smallest publishable unit	1. There are many things more important than a career	Maybe	Not sure whether we are still in a pandemic
																Realized skills and interests, practiced networking with professionals in different career paths, develop written and oral communication skills for a general audience, practice targeted job search strategies which were very practical (including cover letters, CVs/resumes) and learned important thinking and strategies to market oneself during and after graduate school	Academia, industry researcher, non-profit work, science policy analyst	There is an anxiety about my future profession and pressure about choosing earlier on in order to get ahead for some of these jobs given the competitiveness of these positions. I look forward to the 1-on-1 session to gain more insight on what direction I should be moving towards.			There are many careers and a "larger world out there" beyond academia which is comforting as I am in the final leg of my degree.	That there are skills and processes that can be used to alleviate the anxiety about "whats next" after graduate school.	It increased my knowledge about things I was previously in the dark about - so overall this new information (although at times overwhelming) alleviating the anxiety about not knowing anything.	Consider expanding the hybrid format to make more accessible for grad students
																Besides building a resume and cover letter writing, I enjoyed learning about the Odyssey plan and how and why I should start prototyping for the alternate plans.	Most likely post-doc, if not teaching-focused faculty position.	This course really helped me a lot to think about networking and how to do that effectively.				How to balance work
																I learned how to better navigate the job market and find potential listings through my network and through the UofT network rather than relying on social media and internet networks such as LinkedIn and GlassDoor.	I am still highly research oriented and at the moment I think the best fit for me would be a researcher either in an academic or industrial/private setting dependent mainly on the nature of the research.	I think it is important to understand what you want out of your career and where to look for those qualities, so as to find a fulfilling job that can be planned for rather than taking the first opportunity that crosses your path.			The course and assignments solidified my predisposition to research, but highlighted certain aspects of academic research such as constant proposal writing for example that I may prefer to avoid in a career.	I learned that I am quite good at maintaining a work like balance.	This course made me more confident in my future career development.
																How to approach professional career development by asking critical questions about potential employer needs, how I can develop my competencies, how I can communicate them, etc.	Medicine or consulting	Given the skills developed in my PhD and this course, I am confident that I will be able to develop and communicate competitive skills necessary for the workforce. I wish I would have taken this course sooner so that I could have applied lessons learned sooner.			That I need to and can improve my communication.	That my life is a combination of personal and professional, and that I need to balance both to be content.	Overall increased my wellbeing by reducing stress on how to proceed following graduate school.	Good combination of in-person and online.
																This course is very interesting and unique from other science/research-related courses I took, as it allows me to jump out of the cycle of my project and explore new directions.	I still have no determined idea but I definitely know more potential pathways they are available for me to pursue.	Overall I am still not determined on the exact career I'm interested in, but I know more options. This course teaches me enough skills for job searching and being more competitive in the career market. However, for me, anything can be changed at this point as I am only in my first year of PhD, but overall I am more confident and excited about my future.			I am not only limited to academia and industry.	It is ok to enjoy my personal life outside research.	I really like the course as it allow me to be more confident.	I prefer the in-person section much better as it allows better communications.
																Learned how to present myself professionally on paper and with people I work with.	I'm thinking of going towards further a research career and becoming a post doc in a lab.	I know the path I want to take for my future and this course taught me some skills on how to apply for jobs and what jobs to looks for based on my goals.			How to present myself on paper and in person.	How to organize time to finish within deadlines.	Yes, gave me more confidence on my future
																I found the CAR or STAR method of writing resumes to be especially helpful from this course. I also really enjoyed planning out the Odyssey plans and mapping the benefits of factors (location, work load, etc) for each of them and then comparing them against each other with these factors in mind. Furthermore, I also found it helpful to hear the perspectives of individuals from both an academic and…	I think I will likely pursue further education and obtain a PhD, however, after that I think my personality and goals fit most with a research scientist in industry.	I do really want to continue with research and as a result, I think it will be worthwhile for me to pursue a PhD. However, when considering careers after a PhD, the number of options is a lot and it is quite daunting for me now so early in my career to put my foot down and decide what I want to do. As a result, I am both excited, filled with hope, but also quite nervous because whatever I choose,…			I am not limited as much as I thought about my career choices.	I should consider pursuing some of the aspects of the third Odyssey plan where money and time are no issue.	I feel less pressured to pursue one single career and know that there are multiple options that may be well suited. Generally, I feel less stressed about the future.	NA
																I benefited immensely from the resume and cover letter session. I found that this helped me better communicate my core competencies and specifically tailor them for the qualifications needed for specific jobs. I found the two guest lecturers to be immensely helpful as they highlighted the utility of networking and conducting informational interviews. I also found that this course helped me get ou…	Consulting Medical Science Liaison Sale representative Physician?	I'm truly excited to see where I end up. I think I'm too focused on salary and making money and less focused on the jobs that I will actually enjoy doing. Nonetheless, I'm curious for what the future holds and what my job/position will be.			Making sure that your interests align with the job that you are applying for. Making sure that you have a good work-life balance.	I found that the odyssey plans to be useful for structuring a plan for the future, as well as a back-up plan in case the initial one fails. This also allowed me to think about more intently about some of the more personal aspects that I'd like to incorporate in my profession life.	Yes it did! I feel a bit more at ease with my job applications and confidence with conducting informational interviews.	It was great
																Lots of useful skills in finding the job in the future	Industry job	Although I don’t feel that I am prepared for the future step, but at least I knew the directions which helps me relieve stress.			I can start to build up some skills relevant to the professional development	I don’t have much stress now	Positive effect
